# Supplementary material for: An Oxygen-Sensing Two-Component System in the Burkholderia cepacia Complex Regulates Biofilm, Intracellular Invasion, and Pathogenicity
Source: PLoS Pathog. 2017 Jan 3;13(1):e1006116. doi: 10.1371/journal.ppat.1006116 (PMC5234846; doi:10.1371/journal.ppat.1006116)
Supplement: S1 Table — (XLSX) [file ppat.1006116.s006.xlsx]

## Sheet: Sheet1
Table S1. Expression and fold change in B. dolosa AU0158 and fixLJ deletion mutant measured by RNA-seq.
Locus tag		Description	Location	Expression in AU0158	Expression in fixLJ deletion	log2(fold_change)	p_value	q_value
			NZ_CP009795.1:3404753-3407333	0.753846	0.611951	-0.300852	1	1
AK34_2		FIG00455420: hypothetical protein	NZ_CP009795.1:822-1089	0	0.434871	inf	1	1
AK34_3		Rhs-family protein	NZ_CP009795.1:1127-4580	0.65114	0.746742	0.197642	1	1
AK34_4		FIG00459569: hypothetical protein	NZ_CP009795.1:4658-6011	0.901289	1.12782	0.323475	0.4254	0.533166
AK34_5		putative exported protein	NZ_CP009795.1:6040-7075	1.81215	1.41659	-0.355286	0.33705	0.445817
AK34_6		Uncharacterized protein ImpA	NZ_CP009795.1:7124-9241	1.68977	0.877141	-0.945943	0.0373	0.0762599
AK34_7		Uncharacterized protein ImpH/VasB	NZ_CP009795.1:7124-9241	0.585535	0.476149	-0.298344	1	1
AK34_8		Protein ImpG/VasA	NZ_CP009795.1:9244-11125	0.414624	0.325079	-0.351014	1	1
AK34_9		Uncharacterized protein ImpF	NZ_CP009795.1:11126-13151	0.557779	0.702843	0.33351	1	1
AK34_10		Protein of avirulence locus ImpE	NZ_CP009795.1:11126-13151	0.467197	0.301632	-0.631242	1	1
AK34_11		FIG00463553: hypothetical protein	NZ_CP009795.1:11126-13151	0.323885	0.256995	-0.333737	1	1
AK34_12	clpV	ClpB protein	NZ_CP009795.1:13657-16315	1.40286	0.820683	-0.773469	0.0136	0.0332566
AK34_13		Transcriptional regulator, AcrR family	NZ_CP009795.1:16416-18742	4.21027	4.66471	0.147874	0.797	0.851844
AK34_14		Pyridoxal-5'-phosphate phosphatase (EC 3.1.3.74), Alphaproteobacterial type	NZ_CP009795.1:16416-18742	9.91498	10.654	0.103713	0.7852	0.842532
AK34_15		Acetylglutamate kinase (EC 2.7.2.8)	NZ_CP009795.1:16416-18742	18.4849	15.3762	-0.26565	0.3121	0.419402
AK34_16		FIG00456062: hypothetical protein	NZ_CP009795.1:19033-19258	0.548437	1.48709	1.4391	0.1371	0.219827
AK34_17		Sensor histidine kinase PrrB (RegB) (EC 2.7.3.-)	NZ_CP009795.1:19363-20797	6.78822	7.80141	0.200702	0.32795	0.435914
AK34_18		Dna binding response regulator PrrA (RegA)	NZ_CP009795.1:20810-21353	6.59583	9.1518	0.472503	0.07165	0.129836
AK34_19	hslU	ATP-dependent hsl protease ATP-binding subunit HslU	NZ_CP009795.1:21687-23031	11.6884	7.35051	-0.669163	0.00085	0.00314401
AK34_20	hslV	ATP-dependent protease HslV (EC 3.4.25.-)	NZ_CP009795.1:23041-23578	8.18018	5.52455	-0.566276	0.04545	0.0895028
AK34_21	dksA	DksA family protein PA5536 (no Zn-finger)	NZ_CP009795.1:23839-24256	49.9987	43.986	-0.184848	0.31935	0.427167
AK34_22		Uncharacterized GTP-binding protein YjiA	NZ_CP009795.1:24744-25821	27.2372	29.1298	0.0969154	0.5911	0.684276
AK34_23		23S rRNA (cytosine(1962)-C(5))-methyltransferase (EC 2.1.1.191)	NZ_CP009795.1:26020-27235	5.95414	5.34484	-0.155746	0.49055	0.594066
AK34_24	xerC	Site-specific tyrosine recombinase XerC	NZ_CP009795.1:27307-28228	9.17318	10.8406	0.240952	0.25545	0.358879
AK34_25		Protein of unknown function DUF484	NZ_CP009795.1:28241-28967	6.54822	7.41275	0.178907	0.463	0.568414
AK34_26	dapF	Diaminopimelate epimerase (EC 5.1.1.7)	NZ_CP009795.1:29021-29891	10.1639	10.7314	0.0783891	0.71525	0.787222
AK34_27		Lipid A biosynthesis lauroyl acyltransferase (EC 2.3.1.241)	NZ_CP009795.1:30150-31035	8.63685	9.57365	0.148564	0.49335	0.596496
AK34_28	metK	S-adenosylmethionine synthetase (EC 2.5.1.6)	NZ_CP009795.1:31297-32485	57.8249	61.7945	0.0957869	0.59155	0.684506
AK34_29		FIG00454842: hypothetical protein	NZ_CP009795.1:32584-32926	11.1057	8.46354	-0.391961	0.1697	0.260614
AK34_30		Protein involved in biosynthesis of mitomycin antibiotics/polyketide fumonisin	NZ_CP009795.1:33276-34050	7.60878	11.5405	0.600966	0.0074	0.0200542
AK34_31		Mobile element protein	NZ_CP009795.1:34169-35539	5.31013	6.79086	0.354847	0.16235	0.251763
AK34_32		Mobile element protein	NZ_CP009795.1:34169-35539	1.65458	1.53492	-0.108303	0.8638	0.901406
AK34_33		Hemin uptake protein	NZ_CP009795.1:35651-35858	2.82575	3.51823	0.316216	0.60045	0.691958
AK34_34		L-glyceraldehyde 3-phosphate reductase	NZ_CP009795.1:36050-37094	7.15578	12.0872	0.756297	0.0005	0.00197154
AK34_35		Mobile element protein	NZ_CP009795.1:37194-38286	12.6508	11.9019	-0.088032	0.6576	0.739671
AK34_36		FIG00452440: hypothetical protein	NZ_CP009795.1:38357-38543	3.26505	1.03058	-1.66365	0.0937	0.16138
AK34_37		Permease of the drug/metabolite transporter (DMT) superfamily	NZ_CP009795.1:38841-39723	2.34208	0.944884	-1.30958	0.00755	0.0204121
AK34_38		protein export membrane protein, SecD/SecF family, putative	NZ_CP009795.1:40399-40612	20.1735	33.3655	0.725899	0.0029	0.00905918
AK34_39		Putative homoserine kinase type II (protein kinase fold)	NZ_CP009795.1:40661-41693	4.09471	5.41383	0.402888	0.10625	0.178643
AK34_40		Aldehyde dehydrogenase (EC 1.2.1.3); Probable coniferyl aldehyde dehydrogenase (EC 1.2.1.68)	NZ_CP009795.1:41768-43211	1.68808	1.22222	-0.465886	0.16035	0.249328
			NZ_CP009795.1:43250-43484	0.527343	0.223145	-1.24076	1	1
AK34_41		Oxidoreductase, GMC family	NZ_CP009795.1:44225-45866	1.32651	0.951234	-0.479765	0.1741	0.265905
AK34_42		Flagellar hook-length control protein FliK	NZ_CP009795.1:45893-47279	5.50653	5.04232	-0.127058	0.5686	0.664601
AK34_43	fliJ	Flagellar protein FliJ	NZ_CP009795.1:47310-47769	22.8938	19.1969	-0.254081	0.22645	0.326871
AK34_44	fliI	Flagellum-specific ATP synthase FliI	NZ_CP009795.1:47774-52743	11.4548	8.45672	-0.437785	0.302	0.408667
AK34_45		Flagellar assembly protein FliH	NZ_CP009795.1:47774-52743	6.14365	5.33969	-0.20234	0.8126	0.863647
AK34_46	fliG	Flagellar motor switch protein FliG	NZ_CP009795.1:47774-52743	35.3318	30.5529	-0.209658	0.4658	0.571081
AK34_47	fliF	Flagellar M-ring protein FliF	NZ_CP009795.1:47774-52743	16.5258	12.1297	-0.446176	0.18775	0.282282
AK34_48	fliE	Flagellar hook-basal body complex protein FliE	NZ_CP009795.1:52994-53339	8.61233	6.31887	-0.446737	0.15525	0.242948
AK34_49	fliS	Flagellar biosynthesis protein FliS	NZ_CP009795.1:53486-54250	25.0893	14.4849	-0.792525	0.002	0.00659099
AK34_50		Flagellar biosynthesis protein FliT	NZ_CP009795.1:53486-54250	14.1487	8.17651	-0.791108	0.0425	0.0848259
AK34_51		Ribonuclease E (EC 3.1.26.12)	NZ_CP009795.1:54382-56127	6.53255	2.62049	-1.31781	0.00025	0.00106869
AK34_52		Uncharacterized homolog of the cytoplasmic domain of flagellar protein FhlB	NZ_CP009795.1:54382-56127	9.07158	2.74172	-1.72627	0.0659	0.121236
			NZ_CP009795.1:56172-56388	3.87303	1.3391	-1.5322	0.0611	0.113856
AK34_53		Putative transmembrane protein	NZ_CP009795.1:56499-57219	5.72514	4.26351	-0.425268	0.1301	0.21057
AK34_54		Xanthine and CO dehydrogenases maturation factor, XdhC/CoxF family	NZ_CP009795.1:57277-58303	9.47273	7.78389	-0.283289	0.1874	0.281895
AK34_55		Amino acid transporters	NZ_CP009795.1:58589-59996	10.12	5.61309	-0.850348	5e-05	0.000248091
AK34_56		DNA-binding response regulator, LuxR family	NZ_CP009795.1:60220-60877	10.7858	20.8729	0.952499	5e-05	0.000248091
AK34_57		sensory histidine kinase in two-component regulatory system with UhpA, regulates uhpT expression	NZ_CP009795.1:60884-61700	7.93946	12.2886	0.630208	0.0045	0.0131511
AK34_58		Ferredoxin--NADP(+) reductase (EC 1.18.1.2)	NZ_CP009795.1:62114-62885	38.8002	23.5513	-0.720259	0.00015	0.000676388
AK34_59		Endonuclease/exonuclease/phosphatase family protein	NZ_CP009795.1:63155-63971	7.98103	10.56	0.403963	0.0682	0.124702
AK34_60		FIG00452923: hypothetical protein	NZ_CP009795.1:63976-64465	3.83097	5.47813	0.515974	0.1209	0.198362
AK34_61		Nitroreductase	NZ_CP009795.1:64612-65332	9.47804	13.4175	0.501453	0.0196	0.0450088
AK34_62		ATP-dependent protease domain protein (EC 3.4.21.-)	NZ_CP009795.1:65581-66559	2.26161	14.2383	2.65436	5e-05	0.000248091
AK34_63		Aminobutyraldehyde dehydrogenase (EC 1.2.1.19)	NZ_CP009795.1:66654-67764	2.30602	7.3508	1.6725	5e-05	0.000248091
AK34_64	hip	High potential iron-sulfur protein	NZ_CP009795.1:67913-68225	26.959	60.348	1.16254	5e-05	0.000248091
AK34_65		Citrate-proton symporter	NZ_CP009795.1:68443-69751	5.55502	8.60491	0.631369	0.0038	0.0113796
AK34_66		Dipeptide-binding ABC transporter, periplasmic substrate-binding component (TC 3.A.1.5.2)	NZ_CP009795.1:70057-71686	11.3665	13.9409	0.294531	0.1067	0.179201
AK34_67		Dipeptide transport system permease protein DppB (TC 3.A.1.5.2)	NZ_CP009795.1:71796-72807	6.67619	7.1559	0.100108	0.6546	0.737208
AK34_68		Dipeptide transport system permease protein DppC (TC 3.A.1.5.2)	NZ_CP009795.1:72811-73729	3.16153	2.46454	-0.359307	0.23605	0.337674
AK34_69	dppD	Dipeptide transport ATP-binding protein DppD (TC 3.A.1.5.2)	NZ_CP009795.1:73731-76881	7.01686	7.54034	0.103803	0.78835	0.844849
AK34_70		Dipeptide transport ATP-binding protein DppF (TC 3.A.1.5.2)	NZ_CP009795.1:73731-76881	7.8267	9.47412	0.275589	0.43025	0.537739
AK34_71		GumN family protein	NZ_CP009795.1:73731-76881	2.9652	2.29615	-0.368908	0.4688	0.573753
AK34_72		Lactam utilization protein LamB	NZ_CP009795.1:77430-78186	24.0775	12.7949	-0.912113	5e-05	0.000248091
AK34_73		Allophanate hydrolase 2 subunit 2 (EC 3.5.1.54)	NZ_CP009795.1:78235-79956	4.73965	3.17149	-0.579617	0.0788	0.140168
AK34_74		Allophanate hydrolase 2 subunit 1 (EC 3.5.1.54)	NZ_CP009795.1:78235-79956	12.9188	7.10265	-0.863041	0.00155	0.0052881
AK34_75		Predicted transcription regulator, contains HTH domain (MarR family)	NZ_CP009795.1:80104-80617	52.2595	40.7167	-0.360071	0.046	0.0902862
AK34_76		5-formyltetrahydrofolate cyclo-ligase (EC 6.3.3.2)	NZ_CP009795.1:80694-81303	6.74354	3.92148	-0.782109	0.00885	0.0233124
AK34_77		Soluble lytic murein transglycosylase precursor (EC 3.2.1.-)	NZ_CP009795.1:81311-83264	19.9081	20.8211	0.0646922	0.70875	0.782308
AK34_78		NAD-dependent epimerase/dehydratase	NZ_CP009795.1:83513-84473	9.33759	8.89441	-0.0701509	0.73835	0.805532
AK34_79		Glutathione S-transferase	NZ_CP009795.1:84527-86413	7.17189	7.63495	0.090266	0.825	0.872476
AK34_80	cca	CCA tRNA nucleotidyltransferase (EC 2.7.7.72)	NZ_CP009795.1:84527-86413	13.9321	10.6	-0.394351	0.08065	0.142853
AK34_81		Flagellar biosynthesis protein FlgN	NZ_CP009795.1:86538-86979	37.5907	26.1017	-0.526233	0.0086	0.0227593
AK34_82		Negative regulator of flagellin synthesis FlgM (anti-sigma28)	NZ_CP009795.1:87064-87397	52.3662	31.8271	-0.718381	0.0005	0.00197154
AK34_83		Flagellar basal-body P-ring formation protein FlgA	NZ_CP009795.1:87515-88796	8.72817	6.43872	-0.438904	0.03865	0.0786077
AK34_84	flgB	Flagellar basal-body rod protein FlgB	NZ_CP009795.1:89000-89492	21.7788	18.6522	-0.223573	0.2861	0.391578
AK34_85	flgC	Flagellar basal-body rod protein FlgC	NZ_CP009795.1:89528-89954	20.9821	20.8469	-0.00932623	0.9645	0.97434
AK34_86		Flagellar basal-body rod modification protein FlgD	NZ_CP009795.1:90018-90756	25.6306	18.689	-0.455678	0.0184	0.0427241
AK34_87	flgE	Flagellar hook protein FlgE	NZ_CP009795.1:90783-92025	46.8122	58.3533	0.31793	0.07875	0.140106
AK34_88	flgF	Flagellar basal-body rod protein FlgF	NZ_CP009795.1:92045-92804	20.1707	17.9112	-0.1714	0.384	0.493286
AK34_89	flgG	Flagellar basal-body rod protein FlgG	NZ_CP009795.1:92839-93628	46.3001	53.1979	0.200354	0.26045	0.364142
AK34_90		Flagellar L-ring protein FlgH	NZ_CP009795.1:93648-94365	21.0715	19.0332	-0.146774	0.4532	0.559301
AK34_91		Flagellar P-ring protein FlgI	NZ_CP009795.1:94370-96523	17.609	17.0631	-0.0454264	0.8393	0.884002
AK34_92	flgJ	Flagellar protein FlgJ [peptidoglycan hydrolase]	NZ_CP009795.1:94370-96523	12.0059	10.0562	-0.255667	0.45285	0.558945
AK34_93		Flagellar brake protein YcgR	NZ_CP009795.1:96743-97499	17.5909	20.1189	0.193724	0.31745	0.424959
AK34_94	flgK	Flagellar hook-associated protein FlgK	NZ_CP009795.1:97595-99563	35.159	21.0136	-0.742568	0.0001	0.0004689
AK34_95	flgL	Flagellar hook-associated protein FlgL	NZ_CP009795.1:99586-100828	28.9794	21.7195	-0.416039	0.0218	0.0491062
AK34_96		Pyrimidine permease RutG	NZ_CP009795.1:101122-102430	6.59477	2.87164	-1.19945	5e-05	0.000248091
AK34_97		Transcriptional regulator, LysR family	NZ_CP009795.1:102611-103496	1.73175	0.420766	-2.04114	0.01035	0.0265987
AK34_98		Chromate transport protein ChrA	NZ_CP009795.1:103592-104725	3.1973	2.93209	-0.124928	0.7343	0.802332
AK34_99		Chromate transport protein ChrA	NZ_CP009795.1:103592-104725	1.20102	1.79699	0.58132	0.3544	0.463309
AK34_100		FIG00453135: hypothetical protein	NZ_CP009795.1:104749-105088	2.54035	1.81389	-0.485937	0.38475	0.493947
AK34_101		FIG00453112: hypothetical protein	NZ_CP009795.1:105382-106150	1.78005	1.77846	-0.00128783	0.98105	0.985266
AK34_102		Outer membrane porin protein 32 precursor	NZ_CP009795.1:106467-107589	7.67406	5.07692	-0.596036	0.00895	0.0235327
AK34_103		FIG00454145: hypothetical protein	NZ_CP009795.1:107929-108157	0.433304	1.16616	1.42832	0.1854	0.279364
AK34_104	gor	Glutathione reductase (EC 1.8.1.7)	NZ_CP009795.1:108399-109755	2.52798	4.28798	0.762316	0.0041	0.0121407
AK34_105		putative lipoprotein	NZ_CP009795.1:110224-110902	5.23796	5.75783	0.13652	0.6103	0.70047
AK34_106		putative lipoprotein	NZ_CP009795.1:110983-111427	4.4745	3.76174	-0.250325	0.4782	0.582697
AK34_107		putative lipoprotein	NZ_CP009795.1:111437-112103	4.09413	5.22611	0.352178	0.2207	0.320367
			NZ_CP009795.1:112149-113642	0.202653	0.317093	0.645896	1	1
AK34_108		Gamma-glutamyl-putrescine oxidase (EC1.4.3.-)	NZ_CP009795.1:112149-113642	0.745037	1.02583	0.461402	1	1
AK34_109		Glycine/D-amino acid oxidase (deaminating) in putrescine utilization cluster	NZ_CP009795.1:113667-114972	0.71847	0.700212	-0.0371363	1	1
AK34_110		Uncharacterized protein in putrescine utilization cluster	NZ_CP009795.1:115081-116656	0.490445	0.392602	-0.321026	1	1
AK34_111		Putrescine transport system permease protein PotI (TC 3.A.1.11.2)	NZ_CP009795.1:116763-118604	0.799311	0.982317	0.297432	1	1
AK34_112		Putrescine transport system permease protein PotH (TC 3.A.1.11.2)	NZ_CP009795.1:116763-118604	0.297131	0.287807	-0.0459984	1	1
AK34_113		Putrescine transport ATP-binding protein PotG (TC 3.A.1.11.2)	NZ_CP009795.1:118614-119769	0.423158	0.262926	-0.686538	1	1
AK34_114		Putrescine ABC transporter putrescine-binding protein PotF (TC 3.A.1.11.2)	NZ_CP009795.1:119949-121065	0.731913	0.780011	0.0918222	1	1
AK34_115		Omega-amino acid--pyruvate aminotransferase (EC 2.6.1.18)	NZ_CP009795.1:121126-122557	0.743265	0.60687	-0.292489	1	1
AK34_116		Gamma-glutamyl-putrescine synthetase (EC 6.3.1.11)	NZ_CP009795.1:122595-123933	0.74338	0.537622	-0.467508	1	1
AK34_117		Gamma-glutamyl-GABA hydrolase (EC 3.5.1.94)	NZ_CP009795.1:123962-124745	0.268058	0.111437	-1.26631	1	1
			NZ_CP009795.1:124834-125014	0.575776	0.290089	-0.989013	1	1
AK34_118		Putrescine utilization regulator	NZ_CP009795.1:125668-126220	2.26654	1.65789	-0.45115	0.32295	0.430547
AK34_119		Gamma-glutamyl-aminobutyraldehyde dehydrogenase (EC 1.2.1.-)	NZ_CP009795.1:126314-127805	2.92193	2.91685	-0.00250935	0.99115	0.991986
AK34_120		Copper chaperone	NZ_CP009795.1:127861-128062	2.54286	2.50551	-0.0213466	0.96725	0.976012
AK34_121		Heme/copper-type cytochrome/quinol oxidases, subunit 2	NZ_CP009795.1:128403-128733	2.19164	1.55731	-0.492958	0.41945	0.527526
AK34_122		High-affinity Fe2+/Pb2+ permease	NZ_CP009795.1:128746-129583	1.4832	1.22635	-0.274349	0.5343	0.634069
AK34_123		FIG00453378: hypothetical protein	NZ_CP009795.1:129710-130381	8.66473	9.18888	0.0847337	0.8353	0.880877
AK34_124		FIG00458190: hypothetical protein	NZ_CP009795.1:129710-130381	6.46689	6.74763	0.0613101	0.8514	0.892681
AK34_125	glmS	Glucosamine--fructose-6-phosphate aminotransferase [isomerizing] (EC 2.6.1.16)	NZ_CP009795.1:130431-132249	9.73557	8.05183	-0.273948	0.1552	0.242884
AK34_126	glmU	N-acetylglucosamine-1-phosphate uridyltransferase (EC 2.7.7.23) / Glucosamine-1-phosphate N-acetyltransferase (EC 2.3.1.157)	NZ_CP009795.1:132303-133665	13.3148	10.5756	-0.332286	0.0845	0.148401
pseudo=true	gene_biotype=pseudogene		NZ_CP009795.1:133798-135216	8.91945	6.64486	-0.424716	0.12315	0.201364
AK34_129		Dihydroneopterin aldolase (EC 4.1.2.25)	NZ_CP009795.1:133798-135216	15.0631	11.7867	-0.353862	0.299	0.405351
AK34_130		Dehydrogenases with different specificities (related to short-chain alcohol dehydrogenases)	NZ_CP009795.1:135294-136038	2.28894	1.23559	-0.889485	0.0432	0.085959
AK34_131		COG1565: Uncharacterized conserved protein	NZ_CP009795.1:136051-137242	8.47372	5.52293	-0.617561	0.0054	0.0153891
AK34_132		FIG00453003: hypothetical protein	NZ_CP009795.1:137254-137449	15.7974	10.8237	-0.545494	0.0819	0.144663
AK34_133		FIG00453681: hypothetical protein	NZ_CP009795.1:137471-137693	9.50484	4.37914	-1.11801	0.0113	0.0286144
AK34_134		Fructokinase (EC 2.7.1.4)	NZ_CP009795.1:137983-141185	9.61418	4.96579	-0.953141	0.0213	0.0482147
AK34_135		D-mannose isomerase (EC 5.3.1.7)	NZ_CP009795.1:137983-141185	15.1866	8.30946	-0.869975	0.0022	0.00714653
AK34_136		Transcriptional regulator, LacI family	NZ_CP009795.1:137983-141185	8.04308	2.27535	-1.82166	0.0071	0.0193759
AK34_137		FOG: EAL domain	NZ_CP009795.1:141380-143219	4.16268	3.01159	-0.466987	0.04135	0.0829553
AK34_138		Sodium/bile acid symporter family	NZ_CP009795.1:143411-144458	2.30306	2.78822	0.275797	0.3618	0.470751
AK34_139		FIG00452481: hypothetical protein	NZ_CP009795.1:144826-145297	3.54758	1.93861	-0.871809	0.053	0.101407
AK34_140		Outer membrane protein (porin)	NZ_CP009795.1:145639-146716	3.47639	2.94659	-0.238546	0.3916	0.50027
AK34_141		LysR family transcriptional regulator DmlR	NZ_CP009795.1:146893-147856	7.53197	10.9172	0.5355	0.0139	0.0338507
AK34_142		Dioxygenases related to 2-nitropropane dioxygenase	NZ_CP009795.1:147988-148948	4.34473	3.10889	-0.482865	0.08485	0.148882
AK34_143		Haloacetate dehalogenase H-1 (EC 3.8.1.3)	NZ_CP009795.1:149251-150148	2.25304	1.90949	-0.238685	0.4901	0.593698
AK34_144		Transcriptional regulator, AsnC family	NZ_CP009795.1:150183-150675	2.10726	1.77347	-0.248787	0.5971	0.689117
AK34_145		Permease of the drug/metabolite transporter (DMT) superfamily	NZ_CP009795.1:150788-151691	0.918181	0.925957	0.0121665	1	1
AK34_146		Predicted Fe-S protein	NZ_CP009795.1:151975-152682	1.18603	1.20907	0.0277582	0.96515	0.974686
AK34_147		YbaK/prolyl-tRNA synthetase associated region	NZ_CP009795.1:151975-152682	5.56854	5.89208	0.0814779	0.78355	0.841555
AK34_148		Hydroxymethylglutaryl-CoA lyase (EC 4.1.3.4)	NZ_CP009795.1:152707-153640	6.15068	7.27623	0.242445	0.28965	0.395346
AK34_149		D-3-phosphoglycerate dehydrogenase (EC 1.1.1.95)	NZ_CP009795.1:153672-154614	12.6338	16.8188	0.412789	0.03925	0.0795967
AK34_150		Glyoxalase/bleomycin resistance protein/dioxygenase	NZ_CP009795.1:154618-155056	6.4628	7.3097	0.177652	0.53485	0.634528
AK34_151		Predicted esterase of the alpha/beta hydrolase fold	NZ_CP009795.1:155261-155885	0.312463	0.317102	0.0212627	1	1
AK34_152		Phospholipase C 4 precursor (EC 3.1.4.3)	NZ_CP009795.1:155967-158085	0.744553	0.687697	-0.114601	1	1
AK34_153		FIG00452841: hypothetical protein	NZ_CP009795.1:158128-158449	0.346093	0.425932	0.299465	1	1
			NZ_CP009795.1:158784-158997	0.0927636	0.145148	0.645896	1	1
			NZ_CP009795.1:159013-159775	0.29795	0.111803	-1.41411	1	1
AK34_155		Periplasmic aromatic aldehyde oxidoreductase, FAD binding subunit YagS @ 4-hydroxybenzoyl-CoA reductase, beta subunit (EC 1.3.99.20)	NZ_CP009795.1:159793-163017	0.142871	0.0569107	-1.32794	1	1
AK34_156		Periplasmic aromatic aldehyde oxidoreductase, molybdenum binding subunit YagR	NZ_CP009795.1:159793-163017	0.289401	0.240436	-0.267417	1	1
AK34_157		Glycine cleavage system transcriptional activator	NZ_CP009795.1:163042-163963	0.691368	0.516965	-0.419389	1	1
AK34_158		Glutathione S-transferase (EC 2.5.1.18)	NZ_CP009795.1:164074-164713	0.401976	0.566628	0.495294	1	1
AK34_159		Permeases of the major facilitator superfamily	NZ_CP009795.1:164885-166340	0.281589	0.196906	-0.516083	1	1
AK34_160		Probable transcriptional regulator lrhA	NZ_CP009795.1:166447-167536	1.63363	0.644147	-1.34262	0.0154	0.0368364
AK34_161	dapA	Dihydrodipicolinate synthase family protein PP2639	NZ_CP009795.1:167551-168445	3.72429	2.44233	-0.608707	0.0496	0.0961147
pseudo=true	gene_biotype=pseudogene		NZ_CP009795.1:168585-168891	15.1802	11.7562	-0.368772	0.1602	0.249123
AK34_162		Sulfate and thiosulfate binding protein CysP	NZ_CP009795.1:168897-169917	3.80407	4.29607	0.175475	0.4989	0.60182
AK34_163		Kef-type K+ transport systems, predicted NAD-binding component	NZ_CP009795.1:170076-171060	2.58576	2.49055	-0.0541259	0.8611	0.899775
AK34_164		hypothetical protein	NZ_CP009795.1:172106-172550	6.78773	8.34049	0.297203	0.29255	0.398607
			NZ_CP009795.1:173776-173959	11.7057	4.36256	-1.42396	0.0061	0.0170458
AK34_166		Indolepyruvate ferredoxin oxidoreductase, alpha and beta subunits	NZ_CP009795.1:175758-179331	26.886	14.589	-0.881977	5e-05	0.000248091
AK34_167		NhaP-type Na+/H+ and K+/H+ antiporters	NZ_CP009795.1:179421-181089	6.75317	6.52861	-0.0487903	0.8121	0.86325
AK34_168		Diguanylate cyclase/phosphodiesterase domain 2 (EAL)	NZ_CP009795.1:181392-182676	0.916914	0.378841	-1.27519	1	1
AK34_169		Cytoplasmic copper homeostasis protein CutC	NZ_CP009795.1:182784-183510	3.59659	2.76334	-0.380217	0.23835	0.340375
AK34_170		hypothetical protein	NZ_CP009795.1:183654-184455	11.1869	15.2883	0.450618	0.0319	0.067079
AK34_171		hypothetical protein	NZ_CP009795.1:184574-186104	5.66712	9.01156	0.669161	0.00115	0.00408852
AK34_172	bioB	Biotin synthase (EC 2.8.1.6)	NZ_CP009795.1:186641-187661	5.25033	4.02933	-0.381869	0.1301	0.21057
AK34_173	bioD	Dethiobiotin synthetase (EC 6.3.3.3)	NZ_CP009795.1:187696-190973	2.08719	1.88079	-0.150222	0.7995	0.853847
AK34_174	bioF	8-amino-7-oxononanoate synthase (EC 2.3.1.47)	NZ_CP009795.1:187696-190973	3.81897	3.86777	0.0183197	0.95255	0.966504
AK34_175	bioA	Adenosylmethionine-8-amino-7-oxononanoate aminotransferase (EC 2.6.1.62)	NZ_CP009795.1:187696-190973	2.01693	1.35269	-0.576331	0.21035	0.30861
AK34_176		hypothetical protein	NZ_CP009795.1:191103-191325	2.0118	0.758228	-1.40778	0.17535	0.267425
AK34_177		Dienelactone hydrolase and related enzymes	NZ_CP009795.1:191376-192651	7.42861	3.40992	-1.12336	5e-05	0.000248091
AK34_178		UPF0225 protein YchJ	NZ_CP009795.1:192758-193196	1.39759	1.93408	0.468704	0.41675	0.525026
AK34_179		Dehydrogenases with different specificities (related to short-chain alcohol dehydrogenases)	NZ_CP009795.1:193235-193913	4.25206	6.62323	0.639372	0.02655	0.0576917
AK34_180		Carbonic anhydrase (EC 4.2.1.1)	NZ_CP009795.1:193998-194766	3.55766	4.67247	0.393256	0.17305	0.264627
AK34_181		Isocitrate dehydrogenase phosphatase (EC 2.7.11.5)/kinase (EC 3.1.3.-)	NZ_CP009795.1:194827-196657	6.92989	6.98687	0.0118141	0.9541	0.967573
			NZ_CP009795.1:196716-196926	2.31494	1.7438	-0.408739	0.60235	0.693534
AK34_182		Zn-dependent hydrolases, including glyoxylases	NZ_CP009795.1:196944-198024	6.41707	7.25853	0.177763	0.42255	0.53035
AK34_183		ABC transporter, ATP-binding protein	NZ_CP009795.1:198042-199692	6.3431	3.75795	-0.755241	0.0006	0.00231435
AK34_184		ABC transporter, periplasmic substrate-binding protein PA5317	NZ_CP009795.1:199882-201478	8.46846	11.6613	0.46156	0.016	0.0380382
AK34_185		Oxidoreductase, short-chain dehydrogenase/reductase family (EC 1.1.1.-)	NZ_CP009795.1:201797-202571	12.027	20.2271	0.75001	0.0002	0.000876224
AK34_186		Periplasmic thiol:disulfide interchange protein DsbA	NZ_CP009795.1:202590-203229	22.8963	44.0486	0.943982	5e-05	0.000248091
AK34_187		Cell division protein	NZ_CP009795.1:203298-204159	11.2668	14.2493	0.338807	0.0994	0.169285
AK34_188	argS	Arginyl-tRNA synthetase (EC 6.1.1.19)	NZ_CP009795.1:204276-206058	9.17556	9.43632	0.0404282	0.82865	0.875251
AK34_189		FIG00452848: hypothetical protein	NZ_CP009795.1:206258-206582	59.8662	102.748	0.779293	5e-05	0.000248091
AK34_190	metH	5-methyltetrahydrofolate--homocysteine methyltransferase (EC 2.1.1.13)	NZ_CP009795.1:206669-209387	12.4921	12.2873	-0.0238533	0.89265	0.923303
AK34_191		5-methyltetrahydrofolate--homocysteine methyltransferase (EC 2.1.1.13)	NZ_CP009795.1:209430-210501	14.6125	15.4211	0.0777006	0.6867	0.764307
AK34_192		FIG00452673: hypothetical protein	NZ_CP009795.1:210817-211075	25.0256	33.3777	0.415482	0.059	0.110683
AK34_193	gene_biotype=pseudogene	Putative PROLIN-rich signal peptide protein	NZ_CP009795.1:211488-212700	3.55149	3.91822	0.141775	0.57645	0.671561
AK34_194		Transcriptional regulator, IclR family	NZ_CP009795.1:212807-213674	3.59303	6.16285	0.778396	0.00465	0.0135257
AK34_195		Fumarylacetoacetate hydrolase family protein	NZ_CP009795.1:213801-214794	7.79661	7.80385	0.00133853	0.99365	0.994124
AK34_196		Enoyl-CoA hydratase (EC 4.2.1.17)	NZ_CP009795.1:215003-215831	5.21701	6.58008	0.334881	0.17755	0.270086
AK34_197		Alginate regulatory protein AlgP	NZ_CP009795.1:215907-216693	3.43872	5.46319	0.667871	0.0206	0.0468869
AK34_198		Patatin	NZ_CP009795.1:216717-217944	3.36496	6.17224	0.875202	0.00085	0.00314401
AK34_199		FIG00453717: hypothetical protein	NZ_CP009795.1:218419-219301	28.1197	27.8247	-0.0152153	0.93185	0.952156
AK34_200	rfaE2	Cytidyltransferase-related domain protein	NZ_CP009795.1:219460-219937	7.69369	4.6509	-0.726166	0.02015	0.046074
AK34_201		FIG00452712: hypothetical protein	NZ_CP009795.1:220717-220960	1.44212	0.381686	-1.91774	0.1779	0.270498
AK34_202	coaX	Pantothenate kinase type III, CoaX-like (EC 2.7.1.33)	NZ_CP009795.1:221296-223002	3.22814	3.5441	0.134718	0.7089	0.78241
AK34_203		Biotin--protein ligase (EC 6.3.4.9)(EC 6.3.4.10)(EC 6.3.4.11)(EC 6.3.4.15)	NZ_CP009795.1:221296-223002	2.53758	3.75453	0.565178	0.1058	0.177986
AK34_205		PhoP/Q-regulated protein PqaA	NZ_CP009795.1:223743-225150	1.4104	1.31599	-0.0999582	0.7666	0.828338
AK34_206		FOG: TPR repeat, SEL1 subfamily	NZ_CP009795.1:225223-228156	0.239077	0.294789	0.30221	1	1
AK34_207		2',3'-cyclic-nucleotide 2'-phosphodiesterase (EC 3.1.4.16)	NZ_CP009795.1:225223-228156	0.503196	0.343525	-0.550705	1	1
AK34_208		ABC-type transport system involved in resistance to organic solvents, permease component	NZ_CP009795.1:228439-230445	11.7959	11.9082	0.0136787	0.94845	0.963777
AK34_209		Methionine ABC transporter ATP-binding protein	NZ_CP009795.1:228439-230445	4.91386	5.65089	0.201622	0.61115	0.701122
AK34_210		ABC-type transport system involved in resistance to organic solvents, periplasmic component	NZ_CP009795.1:230474-231404	9.97072	16.2365	0.703473	0.00075	0.00282427
AK34_211		putative lipoprotein	NZ_CP009795.1:231496-232120	5.82985	6.94096	0.251675	0.3484	0.457393
AK34_212		Putative transmembrane protein	NZ_CP009795.1:232139-233291	2.89668	4.61671	0.672464	0.01185	0.0297012
AK34_213		Ferredoxin, 2Fe-2S	NZ_CP009795.1:233436-233754	11.0458	16.3055	0.561863	0.03175	0.0668099
AK34_214		alpha/beta hydrolase	NZ_CP009795.1:233766-234411	6.95555	8.86133	0.349358	0.15195	0.238894
			NZ_CP009795.1:234535-234751	2.06768	1.95617	-0.0799842	0.9064	0.933104
AK34_215		D-alanyl-D-alanine carboxypeptidase (EC 3.4.16.4)	NZ_CP009795.1:235008-236325	12.2049	17.9692	0.558064	0.00335	0.010225
AK34_216		D-alanine aminotransferase (EC 2.6.1.21)	NZ_CP009795.1:236373-237608	19.9457	29.0748	0.543693	0.1052	0.177206
AK34_217		Proposed lipoate regulatory protein YbeD	NZ_CP009795.1:236373-237608	37.0524	99.1377	1.41987	0.0007	0.00265467
AK34_218		Glycine cleavage system transcriptional activator GcvA	NZ_CP009795.1:237644-238637	5.9003	6.87256	0.22006	0.3332	0.441645
AK34_219		FIG00453134: hypothetical protein	NZ_CP009795.1:238739-239066	10.5537	7.55335	-0.482558	0.11595	0.191763
AK34_220	lipB	Octanoate-[acyl-carrier-protein]-protein-N-octanoyltransferase (EC 2.3.1.181)	NZ_CP009795.1:239149-240881	22.8833	27.1408	0.246166	0.37255	0.481592
AK34_221	lipA	Lipoyl synthase (EC 2.8.1.8)	NZ_CP009795.1:239149-240881	21.3452	25.692	0.267408	0.27225	0.376836
AK34_222	tauA	Taurine-binding periplasmic protein TauA	NZ_CP009795.1:241138-242155	0.888206	0.581661	-0.610716	1	1
AK34_223		Taurine transport ATP-binding protein TauB	NZ_CP009795.1:242193-243953	0.50408	0.110202	-2.1935	1	1
AK34_224		ABC-type nitrate/sulfonate/bicarbonate transport system, permease component	NZ_CP009795.1:242193-243953	1.37197	0.719058	-0.932066	0.0875	0.152619
AK34_225	ggt	Gamma-glutamyltranspeptidase (EC 2.3.2.2) @ Glutathione hydrolase (EC 3.4.19.13)	NZ_CP009795.1:244038-245913	2.23902	1.77973	-0.331202	0.222	0.32186
AK34_226		Transcriptional regulator, LysR family	NZ_CP009795.1:245980-246943	0.62289	0.413085	-0.592539	1	1
AK34_227		Enoyl-CoA hydratase (EC 4.2.1.17) / Delta(3)-cis-delta(2)-trans-enoyl-CoA isomerase (EC 5.3.3.8) / 3-hydroxyacyl-CoA dehydrogenase (EC 1.1.1.35) / 3-hydroxybutyryl-CoA epimerase (EC 5.1.2.3)	NZ_CP009795.1:247186-249319	3.26104	1.71263	-0.929118	0.0007	0.00265467
AK34_228		Acyl-CoA dehydrogenase, long-chain specific (EC 1.3.99.13)	NZ_CP009795.1:249347-250544	5.25228	2.65406	-0.984741	0.0003	0.00125896
AK34_229		Acyl-CoA dehydrogenase family protein	NZ_CP009795.1:250559-251702	1.5072	0.873994	-0.786176	0.067	0.122862
AK34_230		Aerobic C4-dicarboxylate transporter for fumarate, L-malate, D-malate, succunate, aspartate	NZ_CP009795.1:252187-253477	21.6045	30.6425	0.504204	0.00735	0.0199425
AK34_231		Signal transduction histidine kinase regulating C4-dicarboxylate transport system (EC 2.7.13.3)	NZ_CP009795.1:253481-255485	4.9471	8.02141	0.697272	0.00045	0.00179199
AK34_232		Two component, Sigma-54 Specific, central transcriptional regulator of acidic amino acid uptake	NZ_CP009795.1:255582-256938	6.32723	7.5692	0.258567	0.2251	0.325439
AK34_233		Thiol:disulfide interchange protein tlpA	NZ_CP009795.1:257059-257596	27.3987	49.8245	0.862748	5e-05	0.000248091
AK34_234		FIG00453193: hypothetical protein	NZ_CP009795.1:257761-258334	7.05011	4.33932	-0.700176	0.0171	0.0401738
AK34_235		MG(2+) CHELATASE FAMILY PROTEIN / ComM-related protein	NZ_CP009795.1:258664-260281	1.26989	1.18332	-0.101859	0.75855	0.82169
AK34_236		FIG005902: hypothetical protein	NZ_CP009795.1:260527-260779	9.16774	13.4029	0.547906	0.07255	0.131188
AK34_237		Nitrogen regulatory protein P-II, GlnK	NZ_CP009795.1:261130-261469	0.342012	0.265494	-0.365368	1	1
AK34_238	amt	Ammonium transporter	NZ_CP009795.1:261501-263007	0.704764	0.731303	0.0533282	1	1
AK34_239	gshA	Glutamate--cysteine ligase (EC 6.3.2.2), divergent, of Alpha- and Beta-proteobacteria type	NZ_CP009795.1:263246-264536	11.9829	12.9911	0.116542	0.5433	0.641958
AK34_240	gshB	Glutathione synthetase (EC 6.3.2.3)	NZ_CP009795.1:264563-265520	7.91733	9.83694	0.313197	0.14755	0.233483
AK34_241		Sugar transport PTS system IIa component	NZ_CP009795.1:265742-266213	14.6945	16.5038	0.167516	0.45265	0.558774
AK34_242		Phosphocarrier protein, nitrogen regulation associated	NZ_CP009795.1:266286-266556	77.5144	38.9073	-0.994424	5e-05	0.000248091
AK34_243	ptsP	Phosphoenolpyruvate-protein phosphotransferase of PTS system (EC 2.7.3.9)	NZ_CP009795.1:266757-268530	28.732	53.9695	0.909485	5e-05	0.000248091
AK34_244		Molybdopterin-synthase adenylyltransferase (EC 2.7.7.80)	NZ_CP009795.1:268627-269380	10.6673	9.25829	-0.204372	0.35565	0.46452
AK34_245		Carboxyl-terminal protease (EC 3.4.21.102)	NZ_CP009795.1:269500-271051	34.9888	39.925	0.1904	0.29215	0.398181
AK34_246	gpmA	Phosphoglycerate mutase (EC 5.4.2.11)	NZ_CP009795.1:271274-272021	21.2414	20.0219	-0.0852973	0.65515	0.737736
AK34_247		FIG136845: Rhodanese-related sulfurtransferase	NZ_CP009795.1:272156-272836	16.4351	19.2065	0.224812	0.4343	0.54161
AK34_248	grxC	Glutaredoxin 3 (Grx3)	NZ_CP009795.1:272156-272836	28.3132	24.0836	-0.23342	0.4487	0.555028
AK34_249	secB	Protein-export protein SecB (maintains pre-export unfolded state)	NZ_CP009795.1:272939-273422	23.7352	20.7168	-0.196229	0.3458	0.454746
AK34_250		Glycerol-3-phosphate dehydrogenase [NAD(P)+] (EC 1.1.1.94)	NZ_CP009795.1:273448-274447	13.0015	10.99	-0.242486	0.2298	0.330535
AK34_251		O-acetyl-ADP-ribose deacetylase	NZ_CP009795.1:274544-275069	5.04387	3.19576	-0.658374	0.05365	0.102443
AK34_252	trmL	tRNA (cytidine(34)-2'-O)-methyltransferase (EC 2.1.1.207)	NZ_CP009795.1:275107-275578	4.35968	2.4302	-0.843148	0.03935	0.0797402
AK34_253		Competence protein F homolog, phosphoribosyltransferase domain; protein YhgH required for utilization of DNA as sole source of carbon and energy	NZ_CP009795.1:275678-276458	1.81623	0.841202	-1.11042	0.03935	0.0797402
AK34_254		SAM-dependent methyltransferase, BioC-like	NZ_CP009795.1:276541-277507	7.1844	7.79864	0.118355	0.59515	0.687506
AK34_255		Putative transmembrane protein	NZ_CP009795.1:277702-278227	22.0416	31.8778	0.532321	0.00675	0.0185805
AK34_256	coxB	Cytochrome c oxidase polypeptide II (EC 1.9.3.1)	NZ_CP009795.1:278283-279885	46.8752	59.2475	0.33793	0.0663	0.121799
AK34_257	ctaD	Cytochrome c oxidase polypeptide I (EC 1.9.3.1)	NZ_CP009795.1:279928-281536	39.8556	52.658	0.401871	0.02665	0.0578721
AK34_259		Cytochrome oxidase biogenesis protein Cox11-CtaG, copper delivery to Cox1	NZ_CP009795.1:281782-282391	36.0549	53.9756	0.582111	0.001	0.00362561
AK34_260		Putative transmembrane protein	NZ_CP009795.1:282405-282603	19.3614	29.0956	0.587619	0.0207	0.0470831
AK34_261		Cytochrome c oxidase polypeptide III (EC 1.9.3.1)	NZ_CP009795.1:282738-283596	61.4832	69.5361	0.177569	0.32925	0.437301
AK34_262		Probable transmembrane protein	NZ_CP009795.1:283766-283976	31.1452	22.9017	-0.443555	0.0642	0.118516
AK34_263		Cytochrome oxidase biogenesis protein Surf1, facilitates heme A insertion	NZ_CP009795.1:284060-284771	9.27555	9.28241	0.00106707	0.9924	0.993019
AK34_264	sco1	Hypotehtical protein in Cytochrome oxidase biogenesis cluster	NZ_CP009795.1:284831-285458	6.53924	5.7802	-0.178005	0.5026	0.605267
AK34_265		Heme A synthase, cytochrome oxidase biogenesis protein Cox15-CtaA	NZ_CP009795.1:285483-286596	6.73628	5.98223	-0.171267	0.4529	0.558982
AK34_266	cyoE	Heme O synthase, protoheme IX farnesyltransferase (EC 2.5.1.-) COX10-CtaB	NZ_CP009795.1:286604-287507	25.5848	35.6794	0.479804	0.00885	0.0233124
AK34_267		Cytochrome oxidase biogenesis protein Sco1/SenC/PrrC, thiol-disulfide reductase involved in Cu(I) insertion into CoxII Cu(A) center	NZ_CP009795.1:287525-288143	19.9607	20.6926	0.0519529	0.7949	0.850232
AK34_268		YCII-related domain family	NZ_CP009795.1:288291-288582	9.85562	8.76401	-0.169357	0.57865	0.67355
AK34_269		Methyl-accepting chemotaxis protein I (serine chemoreceptor protein)	NZ_CP009795.1:288790-290428	12.7664	6.01189	-1.08646	5e-05	0.000248091
AK34_270		Methionine ABC transporter substrate-binding protein	NZ_CP009795.1:290621-291437	40.3977	19.0698	-1.08298	5e-05	0.000248091
AK34_271		FIG00454947: hypothetical protein	NZ_CP009795.1:291670-291985	1.7942	1.82994	0.0284558	0.97135	0.978955
AK34_272		ABC transporter, substrate-binding protein	NZ_CP009795.1:292319-293285	12.4531	11.9217	-0.0629159	0.7531	0.817799
AK34_273		ABC transporter, permease protein	NZ_CP009795.1:293428-294325	10.7885	7.26034	-0.571383	0.0101	0.0260445
AK34_274		ABC transporter, ATP-binding protein	NZ_CP009795.1:294326-295121	4.93931	3.19154	-0.630058	0.03215	0.0675058
AK34_275		RecA/RadA recombinase	NZ_CP009795.1:295422-297544	1.44699	0.507526	-1.5115	0.0716	0.129771
AK34_276		DNA polymerase IV-like protein ImuB	NZ_CP009795.1:295422-297544	1.06584	0.592938	-0.846037	1	1
AK34_277	dnaE	Error-prone repair homolog of DNA polymerase III alpha subunit (EC 2.7.7.7)	NZ_CP009795.1:297550-300766	2.07523	1.16516	-0.832741	0.00165	0.00557836
AK34_278		Predicted transcriptional regulator of N-Acetylglucosamine utilization, GntR family	NZ_CP009795.1:301066-301801	2.77701	1.44886	-0.938612	0.0236	0.0524338
AK34_279	nagA	N-acetylglucosamine-6-phosphate deacetylase (EC 3.5.1.25)	NZ_CP009795.1:301896-304009	2.51711	1.41268	-0.833331	0.03185	0.0669997
AK34_280		Glucosamine-6-phosphate deaminase [isomerizing], alternative (EC 3.5.99.6)	NZ_CP009795.1:301896-304009	2.18404	2.10979	-0.0499017	0.88725	0.918936
AK34_281	ptsP	PTS system, glucose-specific IIA component (EC 2.7.1.69) / Phosphotransferase system, phosphocarrier protein HPr / Phosphoenolpyruvate-protein phosphotransferase of PTS system (EC 2.7.3.9)	NZ_CP009795.1:304024-306619	0.87117	0.825255	-0.0781152	1	1
AK34_282	nagE	PTS system, N-acetylglucosamine-specific IIA component (EC 2.7.1.69) / PTS system, N-acetylglucosamine-specific IIB component (EC 2.7.1.69) / PTS system, N-acetylglucosamine-specific IIC component (EC 2.7.1.69)	NZ_CP009795.1:306696-308466	1.62728	1.7774	0.127304	0.65725	0.739491
AK34_283	chb	Beta-hexosaminidase (EC 3.2.1.52)	NZ_CP009795.1:308726-311222	0.361901	0.794675	1.13477	1	1
AK34_285	cydB	Cytochrome d ubiquinol oxidase subunit II (EC 1.10.3.-)	NZ_CP009795.1:311982-313119	0.837745	6.10311	2.86496	5e-05	0.000248091
AK34_286	cydA	Cytochrome d ubiquinol oxidase subunit I (EC 1.10.3.-)	NZ_CP009795.1:313150-314996	1.27458	8.29385	2.70202	5e-05	0.000248091
AK34_287		FIG00454489: hypothetical protein	NZ_CP009795.1:313150-314996	2.01635	10.0743	2.32086	0.0035	0.0106045
AK34_288	rpoH	RNA polymerase sigma factor RpoH	NZ_CP009795.1:315372-316308	13.047	18.7837	0.52577	0.0078	0.0209572
AK34_289		Putative signal peptide protein	NZ_CP009795.1:316665-317235	38.0588	42.8827	0.172165	0.34405	0.45275
AK34_290		Zn-dependent hydrolases, including glyoxylases	NZ_CP009795.1:317279-317663	26.6662	28.305	0.0860418	0.67635	0.755623
AK34_291	leuA	2-isopropylmalate synthase (EC 2.3.3.13)	NZ_CP009795.1:317793-319440	9.27711	3.06231	-1.59905	5e-05	0.000248091
AK34_292		Anthranilate phosphoribosyltransferase like (EC 2.4.2.18)	NZ_CP009795.1:319805-320780	2.48345	2.83346	0.190217	0.5342	0.634033
AK34_293	maiA	Maleylacetoacetate isomerase (EC 5.2.1.2) @ Glutathione S-transferase, zeta (EC 2.5.1.18)	NZ_CP009795.1:320958-321603	9.04557	9.48981	0.0691674	0.76735	0.828886
AK34_294	ftsY	Signal recognition particle receptor FtsY	NZ_CP009795.1:321713-322874	13.9152	12.1941	-0.190476	0.3269	0.434942
AK34_295	rsmD	16S rRNA (guanine(966)-N(2))-methyltransferase (EC 2.1.1.171)	NZ_CP009795.1:323087-323702	8.21443	7.30619	-0.169041	0.5068	0.609276
AK34_296	coaD	Phosphopantetheine adenylyltransferase (EC 2.7.7.3)	NZ_CP009795.1:323813-324311	34.3759	37.8871	0.14031	0.45705	0.562932
AK34_297		Uncharacterized ferredoxin-like protein YfhL	NZ_CP009795.1:324370-324637	31.1327	37.9319	0.284982	0.18805	0.282577
AK34_298	hisC	Histidinol-phosphate aminotransferase (EC 2.6.1.9)	NZ_CP009795.1:324716-325784	8.79931	3.76333	-1.22538	5e-05	0.000248091
AK34_299	pth	Peptidyl-tRNA hydrolase (EC 3.1.1.29)	NZ_CP009795.1:325928-326528	11.9869	4.39712	-1.44683	5e-05	0.000248091
AK34_300		LSU ribosomal protein L25p	NZ_CP009795.1:326636-327245	63.52	44.9154	-0.500001	0.0052	0.0148907
AK34_301	prs	Ribose-phosphate pyrophosphokinase (EC 2.7.6.1)	NZ_CP009795.1:327406-328363	83.1627	71.9241	-0.209461	0.2515	0.354718
AK34_302		tRNA-Gln	NZ_CP009795.1:328406-328483	5678.47	6892.8	0.279587	0.2451	0.347577
AK34_303	ispE	4-diphosphocytidyl-2-C-methyl-D-erythritol kinase (EC 2.7.1.148)	NZ_CP009795.1:328535-329417	56.6228	86.8659	0.617407	0.00055	0.00214544
AK34_304	lolB	Outer membrane lipoprotein LolB	NZ_CP009795.1:329443-331890	8.53849	19.9819	1.22664	0.00325	0.00999127
AK34_305		FIG140336: TPR domain protein	NZ_CP009795.1:329443-331890	9.49172	16.1139	0.763561	0.0005	0.00197154
AK34_306	mutM	Formamidopyrimidine-DNA glycosylase (EC 3.2.2.23)	NZ_CP009795.1:331976-332804	6.0063	5.4018	-0.153036	0.53495	0.634592
AK34_307	mutY	A/G-specific adenine glycosylase (EC 3.2.2.-)	NZ_CP009795.1:332841-333951	3.74417	4.86937	0.379091	0.13575	0.218073
AK34_308		Uncharacterized protein, similar to the N-terminal domain of Lon protease	NZ_CP009795.1:334078-334714	7.5405	9.12285	0.274824	0.2608	0.364575
AK34_309		FIG000506: Predicted P-loop-containing kinase	NZ_CP009795.1:334740-335649	6.79087	10.9361	0.687429	0.0022	0.00714653
AK34_310	hprK	HPr kinase/phosphorylase (EC 2.7.1.-) (EC 2.7.4.-)	NZ_CP009795.1:335715-336684	15.9952	16.8997	0.0793597	0.67975	0.758552
AK34_311		PTS IIA-like nitrogen-regulatory protein PtsN	NZ_CP009795.1:336810-337323	24.0884	27.565	0.194497	0.3199	0.427735
AK34_312	raiA	Ribosome hibernation protein YhbH	NZ_CP009795.1:337518-337878	65.9968	224.936	1.76905	5e-05	0.000248091
AK34_313	rpoN	RNA polymerase sigma-54 factor RpoN	NZ_CP009795.1:338036-339542	40.7018	77.6265	0.931456	5e-05	0.000248091
AK34_314	lptB	Lipopolysaccharide ABC transporter, ATP-binding protein LptB	NZ_CP009795.1:339696-341135	29.4535	42.0674	0.514264	0.01905	0.0439938
AK34_315	lptA	LptA, protein essential for LPS transport across the periplasm	NZ_CP009795.1:339696-341135	16.7818	25.0164	0.575978	0.0675	0.123679
AK34_316	lptC	Lipopolysaccharide-assembly protein LptC	NZ_CP009795.1:341155-341770	13.3028	19.4351	0.546939	0.0113	0.0286144
AK34_317		3-deoxy-D-manno-octulosonate 8-phosphate phosphatase (EC 3.1.3.45)	NZ_CP009795.1:341773-343293	15.1038	31.0336	1.03892	0.0052	0.0148907
AK34_318		D-arabinose 5-phosphate isomerase (EC 5.3.1.13)	NZ_CP009795.1:341773-343293	24.9055	33.0055	0.40624	0.05855	0.10999
AK34_319		Glutathione-regulated potassium-efflux system protein KefB	NZ_CP009795.1:343417-345424	8.54757	10.075	0.237194	0.20515	0.302837
AK34_320	apt	Adenine phosphoribosyltransferase (EC 2.4.2.7)	NZ_CP009795.1:345523-346090	19.3385	15.7464	-0.296453	0.15405	0.241541
AK34_321		L-lysine permease	NZ_CP009795.1:346115-346730	6.23645	5.97677	-0.0613578	0.82055	0.869117
AK34_322		NUDIX hydrolase, associated with Thiamin pyrophosphokinase	NZ_CP009795.1:346735-347602	7.2454	8.41575	0.216027	0.3376	0.446263
AK34_323	purU	Formyltetrahydrofolate deformylase (EC 3.5.1.10)	NZ_CP009795.1:347669-348554	12.1341	10.6729	-0.185104	0.3739	0.482948
AK34_324		putative membrane protein	NZ_CP009795.1:348632-349715	8.76934	9.21584	0.0716465	0.7346	0.802499
AK34_325	uvrA	Excinuclease ABC subunit A	NZ_CP009795.1:349938-352824	19.3548	18.4542	-0.0687482	0.7019	0.777002
AK34_326		Inner membrane transport protein YajR	NZ_CP009795.1:353086-354274	14.8199	11.2762	-0.394261	0.0406	0.0817211
AK34_327	ssb	Single-stranded DNA-binding protein	NZ_CP009795.1:354375-354921	24.2794	19.3318	-0.32876	0.10555	0.177653
AK34_328	arsC	Arsenate reductase (EC 1.20.4.1)	NZ_CP009795.1:355177-356691	6.75631	4.14666	-0.704285	0.0862	0.150775
AK34_329	arsB	Arsenical-resistance protein ACR3	NZ_CP009795.1:355177-356691	6.74759	2.3184	-1.54124	5e-05	0.000248091
AK34_330		Transcriptional regulator, ArsR family	NZ_CP009795.1:356735-357071	11.2607	5.04244	-1.1591	0.00155	0.0052881
AK34_331		DNA-3-methyladenine glycosylase II (EC 3.2.2.21)	NZ_CP009795.1:357854-358478	0.937389	0.859914	-0.124455	1	1
AK34_332		granule-associated protein	NZ_CP009795.1:359210-359792	1.72182	0.50879	-1.75879	0.033	0.0689933
AK34_333		Acetyl-CoA acetyltransferase (EC 2.3.1.9)	NZ_CP009795.1:360103-361285	8.21085	6.89839	-0.251271	0.2384	0.340411
AK34_334	phbB	Acetoacetyl-CoA reductase (EC 1.1.1.36)	NZ_CP009795.1:361491-362235	2.2689	0.512513	-2.14633	0.0091	0.023865
AK34_335		FIG00454257: hypothetical protein	NZ_CP009795.1:362346-362556	0.775789	0.40242	-0.94696	1	1
AK34_336		Putative metalloprotease yggG (EC 3.4.24.-)	NZ_CP009795.1:362814-363576	23.3972	21.3346	-0.133142	0.48025	0.584647
			NZ_CP009795.1:364008-364252	2.39726	1.15728	-1.05065	0.17635	0.268605
AK34_338		Cardiolipin synthetase (EC 2.7.8.-)	NZ_CP009795.1:364451-366077	6.96521	4.74932	-0.552446	0.0115	0.0290078
AK34_339		Ribulose-5-phosphate 4-epimerase and related epimerases and aldolases	NZ_CP009795.1:366291-367065	15.6486	21.6571	0.468804	0.01685	0.0396753
AK34_340		FIG00453331: hypothetical protein	NZ_CP009795.1:367092-368112	7.94878	11.729	0.561274	0.0083	0.0220681
AK34_341		FIG00453415: hypothetical protein	NZ_CP009795.1:368515-368950	3.36981	4.0607	0.269059	0.47245	0.577185
AK34_343		6-hexanolactone hydrolase	NZ_CP009795.1:369039-370814	2.94256	3.57294	0.280039	0.43035	0.53779
AK34_342		STAPHYLOLYTIC protease PREPROENZYME LASA	NZ_CP009795.1:369039-370814	3.9757	3.0473	-0.383677	0.29695	0.403293
AK34_344		Permeases of the major facilitator superfamily	NZ_CP009795.1:370919-372515	10.2075	5.94109	-0.780831	0.0003	0.00125896
AK34_345		Transcriptional regulator, MarR family	NZ_CP009795.1:372542-372989	5.93068	5.25661	-0.174063	0.57125	0.66687
AK34_346		ThiJ/PfpI family protein	NZ_CP009795.1:373118-373700	5.46588	7.22697	0.402937	0.14125	0.22533
AK34_347		Putative cryptic D-serine deaminase (EC 4.3.1.18)	NZ_CP009795.1:373840-375121	5.36827	5.87398	0.12988	0.5524	0.650039
AK34_348		Transcriptional regulator of RpiR family in catabolic operon	NZ_CP009795.1:375240-376176	6.71845	5.05891	-0.409302	0.0856	0.149918
AK34_349		N-acyl-D-amino-acid deacylase (EC 3.5.1.81)	NZ_CP009795.1:376178-377660	4.36322	4.76762	0.127875	0.56865	0.664631
AK34_350		RidA/YER057c/UK114 superfamily protein	NZ_CP009795.1:377746-378133	6.91952	6.43021	-0.105806	0.72855	0.798094
AK34_351		hypothetical protein	NZ_CP009795.1:378950-379163	27.9954	28.6819	0.034951	0.8765	0.910671
AK34_352	queF	NADPH-dependent 7-cyano-7-deazaguanine reductase (EC 1.7.1.-)	NZ_CP009795.1:379360-380185	12.059	12.9615	0.104124	0.62285	0.711047
AK34_353	ilvA	Threonine dehydratase biosynthetic (EC 4.3.1.19)	NZ_CP009795.1:380196-381720	10.609	7.20769	-0.557684	0.00545	0.0154992
AK34_354		FAD/FMN-containing dehydrogenases	NZ_CP009795.1:382281-386316	11.3186	9.57136	-0.241896	0.1739	0.265674
AK34_355		Diadenosine tetraphosphate (Ap4A) hydrolase and other HIT family hydrolases	NZ_CP009795.1:386401-387255	12.7241	9.86319	-0.367433	0.19735	0.293754
AK34_356		FIG00899427: hypothetical protein	NZ_CP009795.1:386401-387255	11.2193	7.78656	-0.526919	0.10305	0.174305
AK34_357		2-methoxy-6-polyprenyl-1,4-benzoquinol methylase (EC 2.1.1.201)	NZ_CP009795.1:387307-388039	17.2188	19.9253	0.21062	0.28515	0.390454
AK34_358		Mitochondrial import inner membrane translocase, subunit Tim44 precursor	NZ_CP009795.1:388080-389106	54.5123	77.6131	0.509719	0.00555	0.015741
AK34_359		Protein YigP (COG3165) clustered with ubiquinone biosynthetic genes	NZ_CP009795.1:389268-389895	13.3966	17.2365	0.363599	0.0864	0.151057
AK34_360	ubiB	Ubiquinone biosynthesis monooxygenase UbiB	NZ_CP009795.1:389907-391485	13.5627	17.5489	0.371736	0.03965	0.0801814
AK34_361		SAM-dependent methyltransferases	NZ_CP009795.1:391502-392129	3.47594	5.48873	0.659067	0.03405	0.0708089
AK34_362		Type I antifreeze protein	NZ_CP009795.1:392225-392555	25.8613	20.8613	-0.309967	0.1598	0.248657
AK34_363		Transporter	NZ_CP009795.1:392616-393267	64.7689	53.1222	-0.285988	0.1085	0.181654
AK34_364	aspS	Aspartyl-tRNA synthetase (EC 6.1.1.12) @ Aspartyl-tRNA(Asn) synthetase (EC 6.1.1.23)	NZ_CP009795.1:393334-395137	17.0806	15.9443	-0.0993193	0.571	0.666749
AK34_365		Dihydroneopterin triphosphate pyrophosphohydolase type 2	NZ_CP009795.1:395267-397033	13.2658	19.0792	0.524283	0.1347	0.216743
AK34_366		Cardiolipin synthetase (EC 2.7.8.-)	NZ_CP009795.1:395267-397033	6.46516	6.92761	0.0996709	0.74345	0.809801
AK34_367		Predicted transcriptional regulator for fatty acid degradation FadP, TetR family	NZ_CP009795.1:397240-397840	7.86245	13.8143	0.813112	0.00145	0.00498935
AK34_368		3-methylmercaptopropionyl-CoA dehydrogenase (DmdC)	NZ_CP009795.1:397897-399685	4.59938	5.52175	0.263685	0.21525	0.314245
AK34_369		Enoyl-CoA hydratase (EC 4.2.1.17) / 3,2-trans-enoyl-CoA isomerase (EC 5.3.3.8) / 3-hydroxyacyl-CoA dehydrogenase (EC 1.1.1.35)	NZ_CP009795.1:399796-402232	2.16322	3.17661	0.55431	0.01975	0.0452998
AK34_370		3-ketoacyl-CoA thiolase (EC 2.3.1.16) @ Acetyl-CoA acetyltransferase (EC 2.3.1.9)	NZ_CP009795.1:402590-403790	3.07502	3.89556	0.341238	0.18795	0.282474
AK34_371		Enoyl-CoA hydratase (EC 4.2.1.17)	NZ_CP009795.1:403880-404648	2.28488	1.69525	-0.430627	0.2646	0.368377
AK34_372		Formate dehydrogenase chain D (EC 1.2.1.2)	NZ_CP009795.1:404691-405516	4.1971	4.45542	0.0861663	0.753	0.817723
AK34_373		NAD-dependent aldehyde dehydrogenase associated with FdhD	NZ_CP009795.1:405638-406121	13.5614	14.9956	0.145028	0.5148	0.616612
AK34_374		Acyl-CoA hydrolase (EC 3.1.2.20)	NZ_CP009795.1:406143-406539	12.1086	12.5386	0.0503431	0.84415	0.887569
AK34_375		Multidrug resistance ABC transporter ATP-binding and permease protein	NZ_CP009795.1:406713-408585	5.51341	4.66841	-0.240011	0.256	0.359467
AK34_376		Nucleotidyl transferase possibly involved in threonylcarbamoyladenosine formation	NZ_CP009795.1:408688-409408	6.82181	6.67867	-0.0305922	0.90495	0.932033
AK34_377		Phosphotransferase involved in threonylcarbamoyladenosine t(6)A37 formation in tRNA	NZ_CP009795.1:409448-410495	6.80057	4.88743	-0.476581	0.0437	0.0867389
AK34_378		Outer membrane protein Imp, required for envelope biogenesis / Organic solvent tolerance protein precursor	NZ_CP009795.1:410706-413067	20.5842	19.8615	-0.0515566	0.77715	0.836426
AK34_379		Survival protein SurA precursor (Peptidyl-prolyl cis-trans isomerase SurA) (EC 5.2.1.8)	NZ_CP009795.1:413119-414478	20.3276	20.9092	0.040701	0.82355	0.871536
AK34_380	pdxA	4-hydroxythreonine-4-phosphate dehydrogenase (EC 1.1.1.262)	NZ_CP009795.1:414489-415476	16.2701	14.765	-0.140042	0.46755	0.572583
AK34_381	rsmA	SSU rRNA (adenine(1518)-N(6)/adenine(1519)-N(6))-dimethyltransferase (EC 2.1.1.182)	NZ_CP009795.1:415537-416365	15.5768	12.2333	-0.348582	0.08725	0.152261
AK34_382		Permease of the drug/metabolite transporter (DMT) superfamily	NZ_CP009795.1:416482-417424	10.6111	9.9943	-0.0863944	0.6826	0.760861
AK34_383	gloA	Lactoylglutathione lyase (EC 4.4.1.5)	NZ_CP009795.1:417701-418091	54.7191	37.6767	-0.538371	0.00475	0.0137667
AK34_384		Zinc metalloprotease	NZ_CP009795.1:418196-419090	16.3292	12.1133	-0.430865	0.03515	0.0725985
AK34_385		Phospholipid and glycerol acyltransferase (EC 2.3.1.51)	NZ_CP009795.1:419136-419901	11.9424	9.56568	-0.320156	0.1441	0.229033
AK34_386		Histidinol-phosphatase (EC 3.1.3.15)	NZ_CP009795.1:419944-420508	10.0413	6.49043	-0.629556	0.0156	0.0372299
AK34_387	glyS	Glycyl-tRNA synthetase beta chain (EC 6.1.1.14)	NZ_CP009795.1:420518-422618	20.4214	21.1818	0.0527456	0.7751	0.835109
AK34_388	glyQ	Glycyl-tRNA synthetase alpha chain (EC 6.1.1.14)	NZ_CP009795.1:422742-423645	13.4581	10.4647	-0.362944	0.0807	0.142932
		hypothetical protein	NZ_CP009795.1:423673-425583	1.54632	2.19361	0.504473	0.5416	0.640476
AK34_389		FIG140336: TPR domain protein	NZ_CP009795.1:423673-425583	1.86237	2.41711	0.376146	0.1932	0.28871
AK34_390	lnt	Apolipoprotein N-acyltransferase (EC 2.3.1.-) / Copper homeostasis protein CutE	NZ_CP009795.1:425730-427428	6.01493	4.63051	-0.377377	0.076	0.136253
AK34_391		Magnesium and cobalt efflux protein CorC	NZ_CP009795.1:427479-428367	18.1935	23.2467	0.353602	0.0608	0.113413
AK34_393		Cation transport protein chaC	NZ_CP009795.1:428894-429527	6.24639	9.23446	0.564004	0.02545	0.0556604
AK34_394		Metal-dependent hydrolase YbeY, involved in rRNA and/or ribosome maturation and assembly	NZ_CP009795.1:429539-430316	29.6157	25.2554	-0.229766	0.21545	0.314402
AK34_395		Phosphate starvation-inducible protein PhoH, predicted ATPase	NZ_CP009795.1:430462-431509	5.62625	4.12754	-0.446892	0.071	0.128915
AK34_396	miaB	tRNA-i(6)A37 methylthiotransferase (EC 2.8.4.3)	NZ_CP009795.1:431534-432908	12.0011	10.2577	-0.226454	0.2403	0.342193
AK34_397		Transcriptional regulator, LysR family	NZ_CP009795.1:433153-434086	1.6982	0.74817	-1.18257	0.02675	0.0580477
AK34_398		Arabinose efflux permease	NZ_CP009795.1:434232-435408	0.430184	0.227262	-0.920593	1	1
AK34_399		Predicted transcriptional regulators	NZ_CP009795.1:435602-436286	0.703642	0.595645	-0.240387	1	1
AK34_400	ribB	3,4-dihydroxy-2-butanone 4-phosphate synthase (EC 4.1.99.12)	NZ_CP009795.1:436690-437401	8.01294	4.51367	-0.828031	0.0032	0.00986534
AK34_401		putative unknown enzyme	NZ_CP009795.1:437487-438174	9.33097	8.99365	-0.0531197	0.81825	0.867456
AK34_402	iolG	Myo-inositol 2-dehydrogenase (EC 1.1.1.18)	NZ_CP009795.1:438337-439324	1.05534	0.730207	-0.531324	1	1
AK34_403		Inosose isomerase (EC 5.3.99.11)	NZ_CP009795.1:439492-440320	0.52769	0.174251	-1.59852	1	1
AK34_404		FIG00453721: hypothetical protein	NZ_CP009795.1:440351-441368	0.941726	0.612061	-0.621632	1	1
AK34_405		Transcriptional regulator, LacI family	NZ_CP009795.1:441490-442555	1.19122	0.976709	-0.286446	0.50525	0.607815
AK34_406		probable hydrocarbon oxygenase MocD	NZ_CP009795.1:442744-443821	0.545188	0.384035	-0.505515	1	1
AK34_407		Ferredoxin	NZ_CP009795.1:443855-444164	0.295589	0.175655	-0.750849	1	1
AK34_408		Ferredoxin reductase	NZ_CP009795.1:444169-445411	0.657661	0.753429	0.196127	1	1
AK34_409		Glycerol uptake facilitator protein	NZ_CP009795.1:445526-446243	2.5748	5.09107	0.98351	0.00405	0.0120135
AK34_410	glpK	Glycerol kinase (EC 2.7.1.30)	NZ_CP009795.1:446333-447836	2.14282	3.90105	0.864351	0.00145	0.00498935
AK34_411		Aerobic glycerol-3-phosphate dehydrogenase (EC 1.1.5.3)	NZ_CP009795.1:447952-449476	1.94817	4.25393	1.12667	5e-05	0.000248091
AK34_412		FIG00453008: hypothetical protein	NZ_CP009795.1:449636-450005	3.27139	2.8506	-0.198635	0.64765	0.731464
AK34_413		FIG00453722: hypothetical protein	NZ_CP009795.1:450088-450286	20.3047	44.4672	1.13093	0.0001	0.0004689
AK34_414		Glycerol-3-phosphate regulon repressor GlpR	NZ_CP009795.1:450590-451370	9.14136	10.1903	0.156722	0.4776	0.582122
AK34_415		Gamma-glutamyltranspeptidase (EC 2.3.2.2) @ Glutathione hydrolase (EC 3.4.19.13)	NZ_CP009795.1:451585-453226	0.708352	1.24975	0.819099	0.0413	0.0828672
AK34_416		FIG00453399: hypothetical protein	NZ_CP009795.1:453546-454374	31.135	52.1087	0.742985	0.00015	0.000676388
AK34_418		FIG00453616: hypothetical protein	NZ_CP009795.1:454444-456375	28.3736	77.3601	1.44704	5e-05	0.000248091
AK34_417		ATP-dependent RNA helicase RhlE	NZ_CP009795.1:454444-456375	9.90707	8.96093	-0.14481	0.6464	0.730597
AK34_419		Putative diheme cytochrome c-553	NZ_CP009795.1:456503-457802	53.7602	53.703	-0.00153664	0.9944	0.994728
		Cytochrome c4	NZ_CP009795.1:457821-458586	79.1798	95.0821	0.264041	0.1404	0.224223
AK34_421		Copper resistance protein CopD	NZ_CP009795.1:458971-459904	2.69794	3.65912	0.439638	0.1368	0.219449
AK34_422		Galactonate dehydratase (EC 4.2.1.6)	NZ_CP009795.1:460114-461263	4.19527	2.41694	-0.795584	0.0055	0.0156284
AK34_423		Transcriptional regulator, GntR family	NZ_CP009795.1:461392-462097	3.48374	1.63333	-1.09282	0.0106	0.0271491
AK34_424		FIG00458117: hypothetical protein	NZ_CP009795.1:462112-462358	3.00062	3.86532	0.365327	0.4756	0.58015
AK34_425		Gfa-like protein	NZ_CP009795.1:462509-462857	20.2836	16.5464	-0.29379	0.1914	0.286491
AK34_426		Membrane carboxypeptidase (penicillin-binding protein)	NZ_CP009795.1:462905-466013	2.33783	1.48595	-0.653778	0.00775	0.0208516
AK34_427		FIG00458150: hypothetical protein	NZ_CP009795.1:466451-466844	3.46623	1.03144	-1.74871	0.0167	0.0394037
AK34_428		FIG00455915: hypothetical protein	NZ_CP009795.1:467042-467327	6.55613	6.28953	-0.0598932	0.8684	0.905046
AK34_429		Mannose-6-phosphate isomerase	NZ_CP009795.1:467367-467679	3.52014	1.44457	-1.28499	0.0489	0.0949876
AK34_430		Isonitrile hydratase (EC 4.2.1.103)	NZ_CP009795.1:467773-468457	1.62366	0.570533	-1.50887	0.0352	0.0726687
AK34_431		Transcriptional regulator, AraC family	NZ_CP009795.1:468573-469545	3.45573	0.725921	-2.25111	0.0005	0.00197154
AK34_432		Transcriptional regulator, LysR family	NZ_CP009795.1:469701-470676	19.1625	20.8772	0.123637	0.5026	0.605267
AK34_433	gene_biotype=tRNA	tRNA-Met	NZ_CP009795.1:470822-470899	7073.76	13922.9	0.976905	5e-05	0.000248091
AK34_434		Permeases of the major facilitator superfamily	NZ_CP009795.1:471075-472734	3.1303	2.94864	-0.0862523	0.72355	0.79402
AK34_435		Two-component system histidine kinase BP2548	NZ_CP009795.1:472962-474516	1.94415	1.17868	-0.721964	0.0308	0.0651929
AK34_436		Two-component response regulatory protein BP2547	NZ_CP009795.1:474532-475264	10.6652	14.612	0.454247	0.0328	0.0686646
AK34_437	recA	RecA protein	NZ_CP009795.1:475453-477381	45.9051	44.9744	-0.0295497	0.8767	0.910775
AK34_438		Regulatory protein RecX	NZ_CP009795.1:475453-477381	10.2595	7.70167	-0.41372	0.4068	0.51525
AK34_439		FIG00452486: hypothetical protein	NZ_CP009795.1:477527-478190	33.4703	25.2478	-0.406726	0.02655	0.0576917
AK34_440	sucC	Succinyl-CoA ligase [ADP-forming] beta chain (EC 6.2.1.5)	NZ_CP009795.1:478258-479425	36.0966	34.2553	-0.0755336	0.6732	0.75309
AK34_441	sucD	Succinyl-CoA ligase [ADP-forming] alpha chain (EC 6.2.1.5)	NZ_CP009795.1:479496-480378	66.9463	60.3631	-0.149339	0.4052	0.513676
AK34_442		Membrane protein TerC, possibly involved in tellurium resistance	NZ_CP009795.1:480531-481236	20.2832	19.364	-0.0669072	0.7327	0.801174
AK34_443		Type IV pilin PilA	NZ_CP009795.1:481333-481933	0.682854	0.488948	-0.481897	1	1
AK34_444		Lipid A core - O-antigen ligase and related enzymes	NZ_CP009795.1:482088-483867	7.38715	8.38168	0.182221	0.35225	0.46125
AK34_445		Outer membrane receptor proteins, mostly Fe transport	NZ_CP009795.1:484300-484651	3.87356	5.01682	0.373115	0.3274	0.435438
AK34_446		Uncharacterized protein related to plant photosystem II stability/assembly factor	NZ_CP009795.1:484840-486001	6.12222	6.1562	0.00798697	0.96835	0.976833
pseudo=true	gene_biotype=pseudogene		NZ_CP009795.1:486077-489660	2.29185	2.58476	0.173519	0.7701	0.831034
pseudo=true	gene_biotype=pseudogene		NZ_CP009795.1:486077-489660	5.75395	7.13783	0.310935	0.1205	0.197789
AK34_451	moaC	Cyclic pyranopterin monophosphate synthase accessory protein	NZ_CP009795.1:489773-490262	2.35728	2.3281	-0.017971	0.9773	0.982593
AK34_452		Exported zinc metalloprotease YfgC precursor	NZ_CP009795.1:490562-492257	3.07393	3.66061	0.251997	0.2834	0.388584
AK34_453		Mobile element protein	NZ_CP009795.1:492328-493420	3.69083	3.47551	-0.0867218	0.749	0.81447
AK34_454		ABC-type multidrug transport system, ATPase and permease components	NZ_CP009795.1:493464-495082	5.78418	7.04575	0.284641	0.4299	0.537424
AK34_455		Hydrolase, alpha/beta fold family	NZ_CP009795.1:493464-495082	7.62777	8.61393	0.175409	0.4658	0.571081
AK34_456		Alternative dihydrofolate reductase 3	NZ_CP009795.1:495113-495560	8.6087	9.62332	0.160739	0.5404	0.639583
AK34_457	waaF	ADP-heptose--lipooligosaccharide heptosyltransferase II (EC 2.4.1.-)	NZ_CP009795.1:495674-496712	10.1282	11.1887	0.143661	0.48335	0.587669
AK34_458		FIG00453862: hypothetical protein	NZ_CP009795.1:496851-497046	6.61872	4.06588	-0.702985	0.148	0.233991
AK34_459	ilvE	Branched-chain amino acid aminotransferase (EC 2.6.1.42)	NZ_CP009795.1:497094-498018	14.6556	15.7486	0.103772	0.59395	0.686439
AK34_460		Branched-chain amino acid transport protein azlC	NZ_CP009795.1:498211-499287	9.76492	16.2065	0.730895	0.0038	0.0113796
AK34_461		Putative transmembrane protein	NZ_CP009795.1:498211-499287	10.893	18.0732	0.730443	0.044	0.0872138
AK34_462		Phosphoglycerate kinase (EC 2.7.2.3)	NZ_CP009795.1:499566-500763	16.3757	30.7571	0.909363	5e-05	0.000248091
AK34_463	pyk	Pyruvate kinase (EC 2.7.1.40)	NZ_CP009795.1:501047-502484	9.01191	17.7064	0.97437	5e-05	0.000248091
AK34_464	fba	Fructose-bisphosphate aldolase class II (EC 4.1.2.13)	NZ_CP009795.1:502790-503855	15.8349	22.9184	0.533397	0.00385	0.0115104
AK34_465	purC	Phosphoribosylaminoimidazole-succinocarboxamide synthase (EC 6.3.2.6)	NZ_CP009795.1:504075-504966	13.8055	14.3795	0.058767	0.7647	0.826842
AK34_466	purE	N5-carboxyaminoimidazole ribonucleotide mutase (EC 5.4.99.18)	NZ_CP009795.1:504982-505504	9.09586	11.4574	0.332993	0.1662	0.256393
AK34_467	purK	N5-carboxyaminoimidazole ribonucleotide synthase (EC 6.3.4.18)	NZ_CP009795.1:505594-506788	7.02677	6.45619	-0.122179	0.574	0.669421
AK34_468		TsaC protein (YrdC-Sua5 domains) required for threonylcarbamoyladenosine t(6)A37 modification in tRNA	NZ_CP009795.1:506799-507828	4.73415	4.46349	-0.0849337	0.733	0.801361
AK34_469		Phospholipase/lecithinase/hemolysin	NZ_CP009795.1:507975-509109	2.53106	3.4607	0.45132	0.11205	0.186465
AK34_470		C-5 sterol desaturase (EC 1.3.-.-)	NZ_CP009795.1:509199-510114	2.06896	1.64441	-0.331337	0.3606	0.469525
AK34_471	dacB	D-alanyl-D-alanine carboxypeptidase (EC 3.4.16.4)	NZ_CP009795.1:510423-511956	2.06733	3.152	0.608499	0.0248	0.0545756
AK34_472		Two-component system response regulator QseB	NZ_CP009795.1:512166-512829	5.25975	10.3783	0.980505	0.00025	0.00106869
AK34_473		Sensory histidine kinase QseC	NZ_CP009795.1:512832-514179	3.50137	5.23932	0.581458	0.01515	0.0363371
AK34_474		Serine protease	NZ_CP009795.1:514288-515773	12.9826	20.5421	0.661997	0.00045	0.00179199
AK34_475		putative exported protein	NZ_CP009795.1:515888-516329	8.99381	17.3445	0.947471	0.0002	0.000876224
AK34_476		COGs COG2343	NZ_CP009795.1:516464-516827	2.89617	4.76961	0.719725	0.07975	0.14147
AK34_477		Similar to carbon monoxide oxidation accessory protein CoxG	NZ_CP009795.1:516855-517563	4.99179	5.59828	0.165425	0.5418	0.640685
AK34_478		Transcriptional regulator containing an amidase domain and an AraC-type DNA-binding HTH domain	NZ_CP009795.1:517619-518666	3.33779	2.60186	-0.359352	0.2138	0.312763
AK34_479		Transcriptional regulator of acrAB operon, AcrR	NZ_CP009795.1:518859-519501	7.19652	3.44488	-1.06285	0.00085	0.00314401
AK34_480	mexA	RND efflux system, membrane fusion protein	NZ_CP009795.1:519899-521180	12.3381	15.0507	0.286717	0.1249	0.203761
AK34_481		RND efflux system, inner membrane transporter	NZ_CP009795.1:521195-525919	18.9818	21.8731	0.204539	0.33745	0.446216
AK34_482	oprM	RND efflux system, outer membrane lipoprotein	NZ_CP009795.1:521195-525919	14.1558	17.8493	0.334472	0.35355	0.462486
AK34_483	pbuX	Xanthine-uracil permease	NZ_CP009795.1:526220-527597	1.02149	0.880141	-0.214869	1	1
AK34_484		Xylulose kinase (EC 2.7.1.17)	NZ_CP009795.1:528058-529510	1.11841	1.03294	-0.114703	0.7669	0.828564
AK34_485		S-(hydroxymethyl)glutathione dehydrogenase (EC 1.1.1.284)	NZ_CP009795.1:530077-531184	8.18284	9.1265	0.157459	0.46415	0.569493
AK34_486	fghA	S-formylglutathione hydrolase (EC 3.1.2.12)	NZ_CP009795.1:531198-532047	3.7118	5.22286	0.492722	0.07215	0.13056
AK34_487		Zinc ABC transporter, permease protein ZnuB	NZ_CP009795.1:532385-534971	4.33611	3.7569	-0.206856	0.5779	0.672934
AK34_488		Zinc ABC transporter, ATP-binding protein ZnuC	NZ_CP009795.1:532385-534971	2.42323	3.45457	0.511576	0.2208	0.320461
AK34_489		Zinc ABC transporter, substrate-binding protein ZnuA	NZ_CP009795.1:532385-534971	2.60156	2.26042	-0.202786	0.66305	0.744359
AK34_490		Zinc uptake regulation protein ZUR	NZ_CP009795.1:535017-535479	4.16621	3.65235	-0.189912	0.5959	0.688169
AK34_491		Sorbitol dehydrogenase (EC 1.1.1.14)	NZ_CP009795.1:535816-536593	1.13089	2.56252	1.1801	0.01385	0.0337591
AK34_492		Fructokinase (EC 2.7.1.4)	NZ_CP009795.1:536686-538986	0.601536	0.903901	0.587514	1	1
AK34_493		Tagatose-6-phosphate kinase AgaZ (EC 2.7.1.144)	NZ_CP009795.1:536686-538986	0.494317	0.625097	0.338641	1	1
AK34_494		Various polyols ABC transporter, periplasmic substrate-binding protein	NZ_CP009795.1:539048-540374	1.12235	2.16322	0.946658	0.01065	0.0272593
AK34_495		Various polyols ABC transporter, permease component 1	NZ_CP009795.1:540467-542988	1.83256	2.39814	0.388053	0.4365	0.543707
AK34_496		Various polyols ABC transporter, permease component 2	NZ_CP009795.1:540467-542988	1.92878	3.11592	0.691968	0.14705	0.232853
AK34_497		Hydrolase in polyol utilization gene cluster, haloacid dehalogenase-like family	NZ_CP009795.1:540467-542988	0.646399	1.39484	1.1096	0.2185	0.317918
AK34_498		Various polyols ABC transporter, ATP-binding component	NZ_CP009795.1:543064-544174	1.29172	2.09952	0.70077	0.0557	0.105574
AK34_499		Transcriptional regulator, LysR family	NZ_CP009795.1:544187-545072	1.11294	2.34606	1.07587	0.015	0.0360343
AK34_500		Beta-lactamase class C and other penicillin binding proteins	NZ_CP009795.1:545186-547573	0.314896	0.638591	1.02002	1	1
AK34_501		Major facilitator family transporter	NZ_CP009795.1:545186-547573	0.324961	0.337225	0.0534453	1	1
AK34_502		Transcriptional regulator, contains sigma factor-related N-terminal domain	NZ_CP009795.1:547598-548555	1.94193	1.61963	-0.261833	0.48005	0.58456
AK34_503	xylB	Xylulose kinase (EC 2.7.1.17)	NZ_CP009795.1:548659-550141	2.14501	1.70974	-0.32721	0.2719	0.376466
AK34_504		D-arabinitol 4-dehydrogenase (EC 1.1.1.11)	NZ_CP009795.1:550249-551644	1.30014	0.759939	-0.774711	0.0577	0.108708
AK34_505	kynA	Tryptophan 2,3-dioxygenase (EC 1.13.11.11)	NZ_CP009795.1:552261-553197	12.9104	7.82913	-0.721604	0.0011	0.00393434
AK34_506	kynU	Kynureninase (EC 3.7.1.3)	NZ_CP009795.1:553274-554528	10.1493	5.83334	-0.79898	0.00035	0.00143978
AK34_507	kynB	Kynurenine formamidase, bacterial (EC 3.5.1.9)	NZ_CP009795.1:554561-555203	17.2193	5.97153	-1.52785	5e-05	0.000248091
AK34_509		Leucine-responsive regulatory protein, regulator for leucine (or lrp) regulon and high-affinity branched-chain amino acid transport system	NZ_CP009795.1:555333-556327	19.7482	10.1028	-0.966973	0.00445	0.0130245
AK34_508		Nitrilotriacetate monooxygenase component B (EC 1.14.13.-)	NZ_CP009795.1:555333-556327	29.581	17.4838	-0.758649	0.0025	0.00798888
AK34_510		FIG00453469: hypothetical protein	NZ_CP009795.1:556613-558688	1.06127	0.853695	-0.314003	1	1
AK34_511		Selenium-binding protein 1	NZ_CP009795.1:556613-558688	1.74903	1.0191	-0.77926	0.0448	0.0885167
AK34_512	msrA	Peptide methionine sulfoxide reductase MsrA (EC 1.8.4.11)	NZ_CP009795.1:559039-559600	9.11477	5.2184	-0.8046	0.005	0.0143889
AK34_513		COG1801: Uncharacterized conserved protein	NZ_CP009795.1:559616-560909	5.49894	7.6484	0.476004	0.0282	0.0605967
AK34_514		Cyclopropane-fatty-acyl-phospholipid synthase (EC 2.1.1.79)	NZ_CP009795.1:560932-562153	45.7899	95.9512	1.06727	5e-05	0.000248091
AK34_515	pdxH	Pyridoxamine 5'-phosphate oxidase (EC 1.4.3.5)	NZ_CP009795.1:562271-562916	22.1723	23.4225	0.0791349	0.6894	0.766687
AK34_516		Dinucleotide-utilizing enzymes involved in molybdopterin and thiamine biosynthesis family 1	NZ_CP009795.1:563045-563903	10.1418	8.9877	-0.174285	0.4176	0.525733
AK34_517	trxA	FIG000875: Thioredoxin domain-containing protein EC-YbbN	NZ_CP009795.1:564048-564897	9.1133	10.4538	0.197984	0.36265	0.471497
AK34_518		Pirin, N-terminal:Pirin, C-terminal	NZ_CP009795.1:564948-565830	3.71579	3.66193	-0.021065	0.94245	0.959681
AK34_519		Permease of the drug/metabolite transporter (DMT) superfamily	NZ_CP009795.1:566095-566977	16.179	15.6892	-0.0443511	0.8204	0.869026
AK34_520		N-acetylmuramoyl-L-alanine amidase (EC 3.5.1.28)	NZ_CP009795.1:567029-569104	17.182	22.0056	0.356979	0.0858	0.150172
AK34_521		TsaE protein, required for threonylcarbamoyladenosine t(6)A37 formation in tRNA	NZ_CP009795.1:567029-569104	16.7426	19.7313	0.23696	0.52465	0.625445
AK34_522	queG	Epoxyqueuosine (oQ) reductase QueG	NZ_CP009795.1:569121-570357	7.78546	7.09004	-0.134988	0.5254	0.626175
AK34_523		Methylated-DNA--protein-cysteine methyltransferase (EC 2.1.1.63)	NZ_CP009795.1:570482-571900	3.77791	3.15371	-0.260538	0.58815	0.681902
AK34_524	xerD	Site-specific tyrosine recombinase XerD	NZ_CP009795.1:570482-571900	2.80564	2.6615	-0.0760875	0.834	0.879948
AK34_525		Long-chain-fatty-acid--CoA ligase (EC 6.2.1.3)	NZ_CP009795.1:572064-573627	1.82228	1.77279	-0.0397263	0.89295	0.923403
AK34_526		Transcriptional regulator	NZ_CP009795.1:573877-574369	8.69423	6.22255	-0.482553	0.07755	0.13844
AK34_527	plsY	Acyl-phosphate:glycerol-3-phosphate O-acyltransferase PlsY (EC 2.3.1.n3)	NZ_CP009795.1:574478-575117	13.6117	9.44988	-0.526484	0.02015	0.046074
AK34_528		FIG001943: hypothetical protein YajQ	NZ_CP009795.1:575180-575666	46.1971	42.4543	-0.121891	0.51735	0.618743
AK34_529	murB	UDP-N-acetylenolpyruvoylglucosamine reductase (EC 1.3.1.98)	NZ_CP009795.1:575804-576854	7.58924	5.16596	-0.554919	0.01605	0.0381305
AK34_530	argF	Ornithine carbamoyltransferase (EC 2.1.3.3)	NZ_CP009795.1:576979-577909	19.0816	25.4799	0.417179	0.0246	0.0542317
AK34_531		Histone acetyltransferase HPA2 and related acetyltransferases	NZ_CP009795.1:578321-578642	87.3954	48.2925	-0.855759	5e-05	0.000248091
AK34_532	rpsT	SSU ribosomal protein S20p	NZ_CP009795.1:578802-579075	163.937	142.589	-0.201276	0.2682	0.372345
AK34_533	mviN	Proposed peptidoglycan lipid II flippase MurJ	NZ_CP009795.1:579378-580929	14.5646	8.66008	-0.750015	0.0001	0.0004689
AK34_534		Protein sirB1	NZ_CP009795.1:580937-581780	20.1071	10.7189	-0.907543	5e-05	0.000248091
AK34_535	adk	Adenylate kinase (EC 2.7.4.3)	NZ_CP009795.1:581929-582592	97.0563	86.8347	-0.160551	0.37715	0.486501
AK34_536	kdsB	3-deoxy-manno-octulosonate cytidylyltransferase (EC 2.7.7.38)	NZ_CP009795.1:582800-583592	4.26278	2.45065	-0.798629	0.0136	0.0332566
AK34_537		FIG002473: Protein YcaR in KDO2-Lipid A biosynthesis cluster	NZ_CP009795.1:583718-584922	18.6804	16.6512	-0.165899	0.6964	0.772488
AK34_538	lpxK	Tetraacyldisaccharide 4'-kinase (EC 2.7.1.130)	NZ_CP009795.1:583718-584922	7.0025	6.05122	-0.210642	0.45435	0.560442
AK34_539	xseA	Exodeoxyribonuclease VII large subunit (EC 3.1.11.6)	NZ_CP009795.1:585371-586754	2.39668	2.04624	-0.228059	0.43155	0.53882
AK34_540		Superoxide dismutase [Fe] (EC 1.15.1.1)	NZ_CP009795.1:587099-587681	131.268	159.825	0.283985	0.126	0.205102
AK34_541	chrA	Chromate transport protein ChrA	NZ_CP009795.1:587799-589011	2.11164	1.48067	-0.512111	0.12405	0.202653
AK34_542		Transcriptional regulator, Crp/Fnr family	NZ_CP009795.1:589113-589821	2.55171	1.94276	-0.393355	0.2961	0.402379
AK34_543		Predicted membrane protein	NZ_CP009795.1:589901-590426	2.7268	6.02904	1.14472	0.00265	0.00839839
AK34_544		FOG: EAL domain	NZ_CP009795.1:590487-591762	5.50113	6.33484	0.20358	0.3603	0.469224
AK34_545		Permeases of the major facilitator superfamily	NZ_CP009795.1:591942-593379	11.4205	14.5002	0.344452	0.068	0.124386
AK34_548		FIG00453813: hypothetical protein	NZ_CP009795.1:593584-595113	0.860672	0.858818	-0.00311129	1	1
AK34_547		FIG00453118: hypothetical protein	NZ_CP009795.1:593584-595113	1.76546	1.33175	-0.406718	0.255	0.358358
AK34_549		CAIB/BAIF family protein	NZ_CP009795.1:595249-596641	0.932547	1.50687	0.692306	0.06665	0.122368
AK34_550		Predicted transcriptional regulator of N-Acetylglucosamine utilization, GntR family	NZ_CP009795.1:596656-597403	6.64411	7.67799	0.208654	0.38405	0.493327
AK34_551		Oxidoreductase, aldo/keto reductase family	NZ_CP009795.1:597571-598417	3.565	5.46146	0.615386	0.0261	0.0568678
		Substrate-specific component NikM of nickel ECF transporter	NZ_CP009795.1:598446-598971	0	0.206771	inf	1	1
AK34_553	hoxN	HoxN/HupN/NixA family nickel/cobalt transporter	NZ_CP009795.1:600212-601223	1.35736	0.83248	-0.705319	0.1338	0.215511
AK34_554	fusA	Translation elongation factor G	NZ_CP009795.1:601418-603530	9.25957	13.7124	0.56646	0.00235	0.00757071
AK34_555		Exported protein	NZ_CP009795.1:603726-604227	2.76367	3.35708	0.280625	0.45835	0.564075
AK34_556		Ribosomal large subunit pseudouridine synthase E (EC 5.4.99.20)	NZ_CP009795.1:604879-605458	1.28775	1.39071	0.11096	0.83615	0.881569
			NZ_CP009795.1:605509-606974	10.4474	20.1861	0.950221	0.2728	0.377425
AK34_557	icd	Isocitrate dehydrogenase [NADP] (EC 1.1.1.42)	NZ_CP009795.1:605509-606974	34.6999	55.892	0.687712	0.00035	0.00143978
AK34_558		Isocitrate dehydrogenase [NADP] (EC 1.1.1.42); Monomeric isocitrate dehydrogenase [NADP] (EC 1.1.1.42)	NZ_CP009795.1:607254-609483	16.4328	21.8157	0.408787	0.02405	0.0532472
AK34_559		FIG00455992: hypothetical protein	NZ_CP009795.1:609549-609774	9.40959	8.43084	-0.158455	0.64355	0.728039
			NZ_CP009795.1:610045-610336	0.7123	0.486367	-0.55044	1	1
AK34_560		Laccase (EC 1.10.3.2)	NZ_CP009795.1:610349-611954	5.87103	6.09741	0.054581	0.8007	0.854761
AK34_561		Cold shock protein CspD	NZ_CP009795.1:612154-612358	119.305	117.916	-0.0168871	0.92255	0.945308
AK34_562		ATP-dependent Clp protease adaptor protein ClpS	NZ_CP009795.1:612902-615502	65.4621	132.228	1.01429	0.0132	0.0324413
AK34_563	clpA	ATP-dependent Clp protease ATP-binding subunit ClpA	NZ_CP009795.1:612902-615502	28.8613	55.8062	0.951287	5e-05	0.000248091
AK34_564		Phenylalanine-specific permease	NZ_CP009795.1:615602-616982	5.21521	4.5639	-0.19246	0.38285	0.492202
AK34_565	dut	Deoxyuridine 5'-triphosphate nucleotidohydrolase (EC 3.6.1.23)	NZ_CP009795.1:617163-617610	12.1541	13.7071	0.173485	0.46255	0.567989
AK34_566	coaBC	Phosphopantothenoylcysteine decarboxylase (EC 4.1.1.36) / Phosphopantothenoylcysteine synthetase (EC 6.3.2.5)	NZ_CP009795.1:617665-618877	9.48622	8.15559	-0.218044	0.2846	0.389838
AK34_567	lspA	Lipoprotein signal peptidase (EC 3.4.23.36)	NZ_CP009795.1:618944-619445	13.8868	9.65158	-0.524876	0.02995	0.0636802
AK34_568	ileS	Isoleucyl-tRNA synthetase (EC 6.1.1.5)	NZ_CP009795.1:619448-622286	13.83	13.2815	-0.0583869	0.7402	0.807066
AK34_569	ribF	FMN adenylyltransferase (EC 2.7.7.2) / Riboflavin kinase (EC 2.7.1.26)	NZ_CP009795.1:622384-623377	15.5204	11.2467	-0.464662	0.01835	0.0426479
AK34_570	purN	Phosphoribosylglycinamide formyltransferase (EC 2.1.2.2)	NZ_CP009795.1:623500-625422	13.8905	14.7275	0.0844139	0.7674	0.828907
AK34_571		Fmu (Sun) /eukaryotic nucleolar NOL1/Nop2p; tRNA and rRNA cytosine-C5-methylases	NZ_CP009795.1:623500-625422	7.34334	7.1724	-0.0339794	0.91085	0.936414
AK34_572		Potassium efflux system KefA protein / Small-conductance mechanosensitive channel	NZ_CP009795.1:625434-626811	7.64074	7.40886	-0.0444594	0.83045	0.876949
AK34_573		Fatty acid desaturase (EC 1.14.19.1); Delta-9 fatty acid desaturase (EC 1.14.19.1)	NZ_CP009795.1:627021-628218	31.7357	50.7384	0.67697	0.00025	0.00106869
AK34_574	nadA	Quinolinate synthetase (EC 2.5.1.72)	NZ_CP009795.1:628470-629604	17.4814	19.7415	0.17541	0.33535	0.443891
AK34_575	nadC	Quinolinate phosphoribosyltransferase [decarboxylating] (EC 2.4.2.19)	NZ_CP009795.1:629669-630560	8.69543	12.8526	0.563737	0.00805	0.0215145
AK34_576	nadB	L-aspartate oxidase (EC 1.4.3.16)	NZ_CP009795.1:630666-632253	13.63	15.4415	0.180022	0.3297	0.43775
AK34_577	rpmG	LSU ribosomal protein L33p @ LSU ribosomal protein L33p, zinc-independent	NZ_CP009795.1:632413-632581	73.3227	61.3928	-0.256191	0.2071	0.304973
AK34_578	rpmB	LSU ribosomal protein L28p @ LSU ribosomal protein L28p, zinc-independent	NZ_CP009795.1:632598-632832	59.8957	60.9829	0.0259538	0.8956	0.925477
AK34_579		DNA repair protein RadC	NZ_CP009795.1:633075-633852	0.409749	0.689704	0.751236	1	1
AK34_580		FKBP-type peptidyl-prolyl cis-trans isomerase SlpA (EC 5.2.1.8)	NZ_CP009795.1:633987-634443	15.0855	14.7881	-0.0287237	0.90165	0.929371
AK34_581	ispH	4-hydroxy-3-methylbut-2-enyl diphosphate reductase (EC 1.17.1.2)	NZ_CP009795.1:634445-635423	24.9242	28.5336	0.195115	0.2762	0.381221
AK34_582		Branched-chain amino acid ABC transporter, amino acid-binding protein (TC 3.A.1.4.1)	NZ_CP009795.1:635624-636207	23.6542	11.2426	-1.07313	5e-05	0.000248091
AK34_583		High-affinity branched-chain amino acid transport system permease protein LivH (TC 3.A.1.4.1)	NZ_CP009795.1:636418-637369	9.80072	3.83114	-1.35512	5e-05	0.000248091
AK34_584		Branched-chain amino acid transport system permease protein LivM (TC 3.A.1.4.1)	NZ_CP009795.1:637388-638558	13.9027	6.13352	-1.18058	5e-05	0.000248091
AK34_585		Branched-chain amino acid transport ATP-binding protein LivG (TC 3.A.1.4.1)	NZ_CP009795.1:638581-640074	15.7288	5.86423	-1.42339	5e-05	0.000248091
AK34_586		Branched-chain amino acid transport ATP-binding protein LivF (TC 3.A.1.4.1)	NZ_CP009795.1:638581-640074	21.0887	9.18555	-1.19903	5e-05	0.000248091
AK34_587		Acetyltransferases	NZ_CP009795.1:640281-640737	2.71673	1.29876	-1.06474	0.0576	0.108587
AK34_588	argD	Acetylornithine aminotransferase (EC 2.6.1.11)	NZ_CP009795.1:640749-641934	3.77366	3.90545	0.0495222	0.83955	0.884231
AK34_589		CDP-6-deoxy-delta-3,4-glucoseen reductase-like	NZ_CP009795.1:642228-643260	13.0937	11.9142	-0.136194	0.4884	0.592217
AK34_591		Nucleoside-diphosphate-sugar epimerases	NZ_CP009795.1:643366-644575	7.55342	3.82379	-0.982126	0.0118	0.0295976
AK34_590		FIG00452884: hypothetical protein	NZ_CP009795.1:643366-644575	23.2421	18.1213	-0.359051	0.3568	0.465577
AK34_592		Ribosomal small subunit pseudouridine synthase A (EC 5.4.99.19)	NZ_CP009795.1:644679-645396	3.16338	2.23937	-0.498374	0.15335	0.24061
AK34_593		Copper resistance protein CopC	NZ_CP009795.1:645509-645896	3.57103	2.30613	-0.630862	0.16855	0.259227
AK34_594		Glucosamine 6-phosphate synthetase, contains amidotransferase and phosphosugar isomerase domains	NZ_CP009795.1:645958-646459	1.94588	2.13521	0.133956	0.77315	0.83337
AK34_595		Dehydrogenases with different specificities (related to short-chain alcohol dehydrogenases)	NZ_CP009795.1:646643-647417	2.5605	2.48278	-0.0444682	0.89405	0.92426
AK34_596		LysR family transcriptional regulator PA2877	NZ_CP009795.1:647632-648562	3.72845	3.51725	-0.0841266	0.76325	0.825798
AK34_597		Transcriptional regulator, LysR family	NZ_CP009795.1:648621-649428	7.13457	8.26589	0.212345	0.3567	0.465491
AK34_598		Epoxide hydrolase (EC 3.3.2.9)	NZ_CP009795.1:649534-650425	2.21884	2.50915	0.177398	0.5963	0.688339
AK34_599		Dehydrogenases with different specificities (related to short-chain alcohol dehydrogenases)	NZ_CP009795.1:650633-651374	2.78421	0.991166	-1.49007	0.00545	0.0154992
AK34_600		Transcriptional regulator	NZ_CP009795.1:651491-652394	6.83847	3.25873	-1.06936	0.00015	0.000676388
AK34_601	gene_biotype=tRNA	tRNA-Leu	NZ_CP009795.1:652558-652643	99.2318	308.703	1.63735	5e-05	0.000248091
AK34_602		ABC-type branched-chain amino acid transport systems, periplasmic component	NZ_CP009795.1:652736-653894	2.14862	1.7811	-0.270637	0.39235	0.501064
AK34_603		Regulatory protein CysB	NZ_CP009795.1:653958-654900	12.7442	8.91776	-0.515089	0.0138	0.0336612
AK34_604		Sulfite reductase [NADPH] hemoprotein beta-component (EC 1.8.1.2)	NZ_CP009795.1:655115-656795	20.2755	13.1725	-0.622201	0.001	0.00362561
AK34_605		Oxidoreductase probably involved in sulfite reduction	NZ_CP009795.1:656820-658106	1.88187	1.52719	-0.301289	0.57905	0.673871
AK34_606		Adenylyl-sulfate reductase [thioredoxin] (EC 1.8.4.10)	NZ_CP009795.1:656820-658106	3.39317	2.89075	-0.23119	0.49045	0.594017
AK34_607	cysD	Sulfate adenylyltransferase subunit 2 (EC 2.7.7.4)	NZ_CP009795.1:658185-659148	4.36681	3.56866	-0.291199	0.276	0.380983
AK34_608	cysN	Sulfate adenylyltransferase subunit 1 (EC 2.7.7.4)	NZ_CP009795.1:659170-660487	4.06603	3.25995	-0.318771	0.2062	0.303943
AK34_609	cobA	Uroporphyrinogen-III methyltransferase (EC 2.1.1.107)	NZ_CP009795.1:660556-661309	2.78886	2.54563	-0.131652	0.69465	0.77108
AK34_610		Sirohydrochlorin cobaltochelatase CbiX(small) (EC 4.99.1.3)	NZ_CP009795.1:661411-661801	7.85375	6.43536	-0.28736	0.3336	0.442025
AK34_611	lptG	putative membrane protein	NZ_CP009795.1:661826-662975	19.4962	17.9422	-0.119833	0.51295	0.615071
AK34_612	lptF	Putative transmembrane protein	NZ_CP009795.1:662978-664073	24.6769	20.2187	-0.287471	0.1158	0.191549
AK34_613		Cytosol aminopeptidase PepA (EC 3.4.11.1)	NZ_CP009795.1:664195-665707	15.2142	17.3943	0.193196	0.2765	0.381519
AK34_614		DNA polymerase III chi subunit (EC 2.7.7.7)	NZ_CP009795.1:665741-666158	11.6767	12.4163	0.0886006	0.71615	0.788022
AK34_615		FIG00452715: hypothetical protein	NZ_CP009795.1:666183-667017	4.46784	4.79041	0.100569	0.71395	0.786299
AK34_616	cyt	Cytochrome c551/c552	NZ_CP009795.1:667072-667396	6.68057	7.46849	0.160846	0.6138	0.703039
AK34_617	ilvD	Dihydroxy-acid dehydratase (EC 4.2.1.9)	NZ_CP009795.1:667521-669195	2.44127	2.27908	-0.0991792	0.71435	0.786676
AK34_618		Transcriptional regulator	NZ_CP009795.1:669329-670247	5.3614	3.31176	-0.695011	0.0121	0.0302223
AK34_619	lgt	Prolipoprotein diacylglyceryl transferase (EC 2.4.99.-)	NZ_CP009795.1:670336-671233	14.3964	12.1302	-0.247105	0.21225	0.310946
AK34_620		putative exported protein	NZ_CP009795.1:671372-672113	13.104	41.4473	1.66127	5e-05	0.000248091
AK34_621		Protein of unknown function DUF55	NZ_CP009795.1:672293-672755	24.9303	24.2356	-0.0407735	0.8405	0.884977
AK34_622		Z-ring-associated protein ZapA	NZ_CP009795.1:673089-673751	42.1186	49.0989	0.221231	0.3982	0.506803
AK34_623		Chromosome segregation ATPases	NZ_CP009795.1:673089-673751	23.7257	29.9385	0.335552	0.3139	0.421281
AK34_624		Outer membrane vitamin B12 receptor BtuB	NZ_CP009795.1:674221-676135	9.89977	7.54712	-0.39147	0.04155	0.0832586
AK34_625		ABC-type Fe3+-siderophore transport system, permease component	NZ_CP009795.1:676174-677976	4.92333	3.65118	-0.431272	0.15115	0.237951
AK34_626		ABC-type cobalamin/Fe3+-siderophores transport systems, ATPase components	NZ_CP009795.1:676174-677976	3.2051	2.8461	-0.171383	0.672	0.752179
AK34_627	cobT	Nicotinate-nucleotide--dimethylbenzimidazole phosphoribosyltransferase (EC 2.4.2.21)	NZ_CP009795.1:678028-680422	1.86967	1.54715	-0.27317	0.5992	0.690869
AK34_628		Cobalamin synthase (EC 2.7.8.26)	NZ_CP009795.1:678028-680422	2.84905	2.40954	-0.241723	0.61215	0.701797
AK34_629	cobC	Alpha-ribazole-5'-phosphate phosphatase (EC 3.1.3.73)	NZ_CP009795.1:678028-680422	4.52818	3.3628	-0.42927	0.27855	0.383611
AK34_630		Vitamin B12 ABC transporter, B12-binding component BtuF	NZ_CP009795.1:680471-683890	2.62385	2.81929	0.103651	0.7981	0.852686
AK34_631		L-threonine 3-O-phosphate decarboxylase (EC 4.1.1.81)	NZ_CP009795.1:680471-683890	2.49414	2.36089	-0.0792098	0.85455	0.895021
AK34_632	cobD	Adenosylcobinamide-phosphate synthase (EC 6.3.1.10)	NZ_CP009795.1:680471-683890	2.07903	1.97463	-0.0743252	0.8774	0.911259
AK34_633		Adenosylcobinamide kinase (EC 2.7.1.156) / Adenosylcobinamide-phosphate guanylyltransferase (EC 2.7.7.62)	NZ_CP009795.1:680471-683890	3.23702	2.70859	-0.257126	0.63335	0.719632
AK34_634	cobQ	Cobyric acid synthase (EC 6.3.5.10)	NZ_CP009795.1:683964-685467	1.7653	2.62203	0.570766	0.04975	0.0963302
AK34_636		putative membrane protein	NZ_CP009795.1:685822-686236	1.19225	1.38571	0.21693	0.7386	0.805772
AK34_637		Chromosome (plasmid) partitioning protein ParA	NZ_CP009795.1:686363-687023	10.9266	16.1176	0.560793	0.0089	0.023426
AK34_638	panD	Aspartate 1-decarboxylase (EC 4.1.1.11)	NZ_CP009795.1:687146-687533	11.1851	8.87661	-0.333498	0.21615	0.315154
AK34_639	panC	Pantoate--beta-alanine ligase (EC 6.3.2.1)	NZ_CP009795.1:687577-688417	7.43967	6.22353	-0.257507	0.2729	0.377525
AK34_640		Segregation and condensation protein A	NZ_CP009795.1:688655-689528	14.6098	20.565	0.493252	0.01105	0.0281275
AK34_641		FIG00454446: hypothetical protein	NZ_CP009795.1:689532-689721	29.1774	42.3245	0.536641	0.02045	0.0466155
AK34_642		Outer membrane component of TAM transport system	NZ_CP009795.1:689993-691817	5.84388	8.17679	0.484609	0.0156	0.0372299
AK34_643		Inner membrane component of TAM transport system	NZ_CP009795.1:691853-695906	2.28576	3.82445	0.742578	0.00045	0.00179199
AK34_644	metG	Methionyl-tRNA synthetase (EC 6.1.1.10)	NZ_CP009795.1:696124-698287	15.2362	13.2048	-0.206442	0.248	0.35076
AK34_645			NZ_CP009795.1:698664-699309	7.67168	11.1068	0.533826	0.0252	0.0552154
AK34_646		[4Fe-4S] cluster assembly scaffold protein Mrp (=ApbC)	NZ_CP009795.1:699655-700747	6.51213	9.16758	0.493412	0.02455	0.0541302
AK34_647		Cu/Zn superoxide dismutase	NZ_CP009795.1:700880-701417	12.6656	18.3367	0.533811	0.01505	0.0361385
AK34_648	dcd	Deoxycytidine triphosphate deaminase (EC 3.5.4.13)	NZ_CP009795.1:701529-702099	35.4007	46.8447	0.404106	0.02835	0.0608759
AK34_649		Arginine decarboxylase (EC 4.1.1.19); Ornithine decarboxylase (EC 4.1.1.17); Lysine decarboxylase (EC 4.1.1.18)	NZ_CP009795.1:702180-705254	12.3222	12.4266	0.0121689	0.94735	0.962982
AK34_650		FIG00453271: hypothetical protein	NZ_CP009795.1:702180-705254	6.11212	8.40016	0.458744	0.32085	0.428585
AK34_651		Mobile element protein	NZ_CP009795.1:705340-706165	3.81119	5.66628	0.572159	0.0331	0.0691547
AK34_653		Mobile element protein	NZ_CP009795.1:706529-707789	5.80717	5.04327	-0.203477	0.3596	0.468558
AK34_654		Pseudouridine-5' phosphatase (EC 3.1.3.-)	NZ_CP009795.1:708171-708855	3.12142	2.5664	-0.282457	0.418	0.52609
AK34_655	argH	Argininosuccinate lyase (EC 4.3.2.1)	NZ_CP009795.1:708949-710359	18.4073	15.4279	-0.254736	0.1645	0.254317
partial=true	gene_biotype=pseudogene		NZ_CP009795.1:710804-711256	2.58241	2.44268	-0.0802586	0.8578	0.897341
			NZ_CP009795.1:712647-712956	33.8661	30.0145	-0.174184	0.3996	0.508159
			NZ_CP009795.1:714363-714561	11.9561	25.799	1.10957	0.00035	0.00143978
AK34_657		Putative DNA-binding protein	NZ_CP009795.1:716095-716905	10.1697	4.54131	-1.1631	5e-05	0.000248091
AK34_658		SAM-dependent methyltransferase YafE (UbiE paralog)	NZ_CP009795.1:717067-717820	1.11742	1.04472	-0.0970603	0.85555	0.895828
AK34_659		Phosphoenolpyruvate carboxylase (EC 4.1.1.31)	NZ_CP009795.1:717960-720999	4.2261	5.50204	0.380641	0.05315	0.101659
AK34_660	hemC	Porphobilinogen deaminase (EC 2.5.1.61)	NZ_CP009795.1:721216-724188	9.96266	11.4796	0.204474	0.5581	0.655162
AK34_661		Uroporphyrinogen-III synthase (EC 4.2.1.75) / Homolog of E. coli HemX protein	NZ_CP009795.1:721216-724188	7.93406	14.2265	0.842453	0.0004	0.00162079
AK34_662		Uncharacterized protein EC-HemY, likely associated with heme metabolism based on gene clustering with hemC, hemD in Proteobacteria (unrelated to HemY-type PPO in GramPositives)	NZ_CP009795.1:724190-725378	11.3847	20.6745	0.860762	5e-05	0.000248091
AK34_664		hypothetical protein	NZ_CP009795.1:725641-726946	3.37038	3.15989	-0.0930376	0.71555	0.787512
AK34_665	fabG	toluenesulfonate zinc-independent alcohol dehydrogenase	NZ_CP009795.1:727070-727829	3.41124	3.63167	0.0903391	0.76015	0.822966
AK34_666		Aldehyde dehydrogenase (EC 1.2.1.3)	NZ_CP009795.1:727894-729334	4.16117	4.82556	0.213706	0.3545	0.463418
AK34_667		Inorganic pyrophosphatase (EC 3.6.1.1)	NZ_CP009795.1:729563-730091	46.8576	45.776	-0.0336915	0.8533	0.894089
AK34_668		COG2827: putative endonuclease containing a URI domain	NZ_CP009795.1:730145-730745	3.62801	3.18334	-0.18864	0.5777	0.672788
AK34_669		FIG110192: hypothetical protein	NZ_CP009795.1:730885-732064	3.09595	2.56696	-0.270325	0.33765	0.446286
AK34_670	nadE	NAD synthetase (EC 6.3.1.5) / Glutamine amidotransferase chain of NAD synthetase	NZ_CP009795.1:732173-733871	6.59873	5.84963	-0.173844	0.3942	0.502838
AK34_671	glnB	Nitrogen regulatory protein P-II	NZ_CP009795.1:733933-734272	9.03419	9.15051	0.018457	0.9445	0.961231
AK34_672		Outer membrane protein (porin)	NZ_CP009795.1:734418-735504	8.81103	4.90487	-0.845095	0.0004	0.00162079
AK34_673		Transcriptional regulatory protein	NZ_CP009795.1:736069-736993	2.5475	1.2819	-0.990799	0.0147	0.0354384
AK34_674		Histone acetyltransferase HPA2 and related acetyltransferases	NZ_CP009795.1:737129-737627	3.21151	4.19402	0.385082	0.2713	0.37575
AK34_675		Histidine ABC transporter, ATP-binding protein HisP (TC 3.A.1.3.1)	NZ_CP009795.1:737693-738473	13.3679	10.1956	-0.390821	0.0697	0.127028
AK34_676		Histidine ABC transporter, permease protein HisM (TC 3.A.1.3.1)	NZ_CP009795.1:738491-739891	13.8235	9.20397	-0.586798	0.0249	0.0547295
AK34_677		Histidine ABC transporter, permease protein HisQ (TC 3.A.1.3.1)	NZ_CP009795.1:738491-739891	9.13533	5.01446	-0.865364	0.01765	0.041267
AK34_678		Histidine ABC transporter, histidine-binding periplasmic protein precursor HisJ (TC 3.A.1.3.1)	NZ_CP009795.1:740101-740878	14.8848	9.90519	-0.587587	0.00545	0.0154992
AK34_679		ATPase involved in DNA repair	NZ_CP009795.1:741245-741794	4.62577	4.09351	-0.176355	0.5755	0.670683
AK34_680	ompR	Two-component system response regulator OmpR	NZ_CP009795.1:742012-744038	11.5415	8.99591	-0.359494	0.22955	0.330315
AK34_681		Osmolarity sensory histidine kinase EnvZ	NZ_CP009795.1:742012-744038	6.80701	5.56892	-0.289623	0.30565	0.412603
AK34_682		FIG00452965: hypothetical protein	NZ_CP009795.1:744081-744348	27.575	28.3543	0.0402058	0.85435	0.89488
AK34_683		ABC-type anion transport system, duplicated permease component	NZ_CP009795.1:744820-746575	14.9447	10.3363	-0.531919	0.00445	0.0130245
AK34_684		ABC-type nitrate/sulfonate/bicarbonate transport system, ATPase component	NZ_CP009795.1:746597-747935	10.9493	10.1553	-0.108603	0.5796	0.674281
AK34_685		FIG00454115: hypothetical protein	NZ_CP009795.1:747987-749030	8.15576	2.85922	-1.5122	0.01145	0.0289057
AK34_686		FIG00453502: hypothetical protein	NZ_CP009795.1:747987-749030	18.287	8.37278	-1.12704	5e-05	0.000248091
AK34_687		FIG00455317: hypothetical protein	NZ_CP009795.1:749321-749519	1.96946	2.02297	0.0386714	0.9662	0.975169
AK34_688		Alpha,alpha-trehalose-phosphate synthase [UDP-forming] (EC 2.4.1.15)	NZ_CP009795.1:749669-751677	8.19777	3.80099	-1.10886	5e-05	0.000248091
AK34_689		Predicted ATPase	NZ_CP009795.1:749669-751677	4.92742	2.71002	-0.862527	0.0754	0.135382
AK34_690		Uncharacterized transporter YebQ	NZ_CP009795.1:751702-753070	10.9024	6.72534	-0.696961	0.001	0.00362561
AK34_691		FIG00453479: hypothetical protein	NZ_CP009795.1:753264-753645	6.09599	2.28296	-1.41696	0.0048	0.0138925
AK34_692		FIG00456401: hypothetical protein	NZ_CP009795.1:753801-754164	6.23395	0.874422	-2.83375	0.0058	0.0163312
AK34_693		hypothetical protein	NZ_CP009795.1:754325-754652	3.56958	1.28796	-1.47067	0.03085	0.0652582
AK34_694		Proteinase inhibitor I11, ecotin precursor	NZ_CP009795.1:754795-755293	10.8233	7.93558	-0.447735	0.07905	0.140521
AK34_695		Transcriptional regulator, AcrR family	NZ_CP009795.1:755332-755947	4.02083	2.77836	-0.533261	0.1148	0.190195
AK34_696		Putative short-chain dehydrogenase	NZ_CP009795.1:756066-756807	0.722969	0.656453	-0.139243	1	1
AK34_697	pcm	Protein-L-isoaspartate O-methyltransferase (EC 2.1.1.77) / Erythromycin esterase homolog	NZ_CP009795.1:757069-759100	0.305072	0.244576	-0.318865	1	1
AK34_698		3-oxoacyl-[acyl-carrier protein] reductase (EC 1.1.1.100)	NZ_CP009795.1:759243-760014	0.912429	0.694177	-0.394408	1	1
AK34_700		hypothetical protein	NZ_CP009795.1:760990-761572	29.7667	59.2704	0.993611	5e-05	0.000248091
			NZ_CP009795.1:763087-763543	10.8266	17.0355	0.653968	0.18235	0.275682
			NZ_CP009795.1:763087-763543	10.6676	19.4425	0.865969	0.0131	0.0322449
AK34_704		hypothetical protein	NZ_CP009795.1:763590-763866	6.62674	11.3463	0.77585	0.0198	0.0454069
			NZ_CP009795.1:763910-764138	6.58131	6.60831	0.0059059	0.98285	0.98632
			NZ_CP009795.1:765060-765285	8.23815	2.10697	-1.96715	0.0071	0.0193759
AK34_708		hypothetical protein	NZ_CP009795.1:765687-766251	28.7146	44.5351	0.633162	0.001	0.00362561
AK34_710		hypothetical protein	NZ_CP009795.1:766649-769539	3.06308	1.92958	-0.666695	0.36015	0.469073
AK34_711		hypothetical protein	NZ_CP009795.1:766649-769539	1.4301	0.762139	-0.907993	0.4908	0.594229
AK34_712		hypothetical protein	NZ_CP009795.1:766649-769539	0.768373	0.43121	-0.833417	1	1
AK34_713		COG2986: Histidine ammonia-lyase	NZ_CP009795.1:766649-769539	0.838053	0.540424	-0.63295	1	1
AK34_714		DNA polymerase I (EC 2.7.7.7)	NZ_CP009795.1:766649-769539	0.869103	0.461602	-0.91288	1	1
AK34_716		hypothetical protein	NZ_CP009795.1:769618-769816	7.15484	16.9299	1.24258	0.00155	0.0052881
AK34_718		hypothetical protein	NZ_CP009795.1:770907-771171	0.196287	0.106702	-0.879374	1	1
AK34_719		COG0151: Phosphoribosylamine-glycine ligase	NZ_CP009795.1:771231-771729	0.039676	0.108991	1.45787	1	1
AK34_720		hypothetical protein	NZ_CP009795.1:771740-772001	0.642767	0.30799	-1.06141	1	1
AK34_721		hypothetical protein	NZ_CP009795.1:772246-773863	0.561628	0.804315	0.518146	1	1
AK34_722		hypothetical protein	NZ_CP009795.1:773871-774111	0.215916	0.108783	-0.989013	1	1
partial=true	gene_biotype=pseudogene		NZ_CP009795.1:774307-774538	0.171071	0.121946	-0.488354	1	1
			NZ_CP009795.1:774902-775496	0.997284	0.867486	-0.201163	1	1
AK34_725		FIG01080306: hypothetical protein	NZ_CP009795.1:775739-776627	0.625539	0.620509	-0.0116485	1	1
AK34_726		hypothetical protein	NZ_CP009795.1:776717-777155	0.371954	0.387448	0.0588809	1	1
AK34_727		FIG00602795: hypothetical protein	NZ_CP009795.1:777229-777832	0.437721	0.357768	-0.290988	1	1
AK34_728		hypothetical protein	NZ_CP009795.1:778597-780235	0.488197	0.305355	-0.676976	1	1
AK34_729		hypothetical protein	NZ_CP009795.1:780239-780692	0.272403	0.497464	0.868852	1	1
AK34_730		hypothetical protein	NZ_CP009795.1:780705-781185	0.25708	0.390759	0.604064	1	1
AK34_731		FIG00461729: hypothetical protein	NZ_CP009795.1:781197-783294	0.284804	0.254246	-0.163743	1	1
AK34_732		FIG00457593: hypothetical protein	NZ_CP009795.1:783295-785590	0.650581	0.709201	0.124467	1	1
AK34_733		FIG00456357: hypothetical protein	NZ_CP009795.1:785593-788191	0.878774	0.697891	-0.332491	1	1
AK34_735		hypothetical protein	NZ_CP009795.1:788691-790717	1.38782	2.03143	0.549676	0.4888	0.592544
AK34_736	gene_biotype=pseudogene	Phage DNA packaging	NZ_CP009795.1:788691-790717	1.74564	2.36817	0.440015	0.14145	0.225609
AK34_737		Phage tail fibers	NZ_CP009795.1:790752-793119	2.06862	1.19211	-0.795155	0.0063	0.0175132
AK34_738		COG0477: Permeases of the major facilitator superfamily	NZ_CP009795.1:793131-796665	1.18942	0.922201	-0.367111	0.75455	0.819047
AK34_739		FIG00458236: hypothetical protein	NZ_CP009795.1:793131-796665	1.12376	0.57624	-0.963592	0.53025	0.630304
AK34_740		FIG00464943: hypothetical protein	NZ_CP009795.1:793131-796665	0.828159	0.799922	-0.0500473	1	1
AK34_741		Homology to phage-tail assembly proteins	NZ_CP009795.1:793131-796665	0.431196	0.3518	-0.293586	1	1
AK34_743		hypothetical protein	NZ_CP009795.1:793131-796665	1.06894	1.39318	0.382207	0.4745	0.579119
AK34_742		O-antigen acetylase WbiA	NZ_CP009795.1:793131-796665	2.86204	2.876	0.00701767	0.98915	0.990566
AK34_744		Integrase	NZ_CP009795.1:796837-798040	5.86571	5.5318	-0.0845549	0.7037	0.778529
AK34_745	gene_biotype=tRNA	tRNA-Arg	NZ_CP009795.1:798209-798284	746.444	4365.14	2.54792	5e-05	0.000248091
AK34_746		Rubredoxin	NZ_CP009795.1:798448-798631	9.63181	13.741	0.512605	0.13235	0.213503
AK34_747		ATPases of the AAA+ class	NZ_CP009795.1:798855-799260	26.911	41.5437	0.626433	0.00155	0.0052881
AK34_748	ccmA	COG0488: ATPase components of ABC transporters with duplicated ATPase domains	NZ_CP009795.1:799485-801435	5.31218	5.60527	0.0774812	0.70505	0.779643
AK34_749	parE	Topoisomerase IV subunit B (EC 5.99.1.-)	NZ_CP009795.1:801698-803681	7.56119	6.49491	-0.219303	0.25745	0.360909
AK34_750	parC	Topoisomerase IV subunit A (EC 5.99.1.-)	NZ_CP009795.1:803748-806070	5.77349	5.83608	0.0155549	0.9379	0.956547
AK34_751		putative exported protein	NZ_CP009795.1:806321-806780	8.15703	11.5766	0.505093	0.05255	0.100701
AK34_752		LysR-family transcriptional regulator STM3020	NZ_CP009795.1:806839-807724	4.07684	2.39109	-0.769781	0.015	0.0360343
AK34_753		Predicted membrane protein	NZ_CP009795.1:807838-808285	2.98744	3.9563	0.405243	0.2958	0.402111
AK34_754		Chromate transport protein ChrA	NZ_CP009795.1:808319-809525	3.65138	1.7575	-1.05492	0.0011	0.00393434
AK34_755		Sensory box/GGDEF family protein	NZ_CP009795.1:809721-812061	12.6306	18.5635	0.555547	0.0024	0.00771176
AK34_756		Phenazine biosynthesis protein PhzF like	NZ_CP009795.1:812277-813159	3.53404	4.41286	0.320399	0.2445	0.346907
AK34_757		RidA/YER057c/UK114 superfamily, group 1	NZ_CP009795.1:813172-813631	12.8191	18.8452	0.555903	0.01575	0.0375452
AK34_758		Alpha-aminoadipate aminotransferase (EC 2.6.1.39) @ Leucine transaminase (EC 2.6.1.6) @ Valine transaminase	NZ_CP009795.1:813673-814855	5.13442	6.49207	0.338478	0.1343	0.216176
AK34_759		Permease of the drug/metabolite transporter (DMT) superfamily	NZ_CP009795.1:815020-815929	1.38705	1.34689	-0.0423853	0.922	0.944815
AK34_760		FIG00454405: hypothetical protein	NZ_CP009795.1:815972-816662	1.4199	1.30341	-0.1235	0.8027	0.856226
AK34_761		GntR family transcriptional regulator Bmul_0931 @ Transcriptional regulator, GntR family domain	NZ_CP009795.1:816868-818335	3.0076	3.58886	0.254914	0.3104	0.417631
AK34_762		Chaperone protein HtpG	NZ_CP009795.1:818647-820546	6.1449	5.62013	-0.128786	0.5285	0.628881
AK34_763		Chorismate--pyruvate lyase (EC 4.1.3.40)	NZ_CP009795.1:820554-821627	1.43876	1.5145	0.0740111	0.8871	0.918851
AK34_764		G:T/U mismatch-specific uracil/thymine DNA-glycosylase	NZ_CP009795.1:820554-821627	1.38649	1.92144	0.470754	0.4445	0.551132
AK34_765		FIG00454067: hypothetical protein	NZ_CP009795.1:821667-821922	0.609645	0.964568	0.661913	1	1
AK34_766		Spermidine synthase-like protein	NZ_CP009795.1:822051-822969	2.41105	2.06789	-0.221501	0.51335	0.615362
AK34_767		COG5591: Uncharacterized conserved protein	NZ_CP009795.1:823167-824957	4.70225	1.76993	-1.40966	0.1036	0.175062
AK34_768		Na+/solute symporter	NZ_CP009795.1:823167-824957	4.1184	3.5132	-0.229296	0.3467	0.455666
AK34_769		PhnB protein; putative DNA binding 3-demethylubiquinone-9 3-methyltransferase domain protein	NZ_CP009795.1:825043-825496	6.02001	7.09798	0.237642	0.4107	0.519153
AK34_770	tal	Transaldolase (EC 2.2.1.2)	NZ_CP009795.1:825763-826717	10.3014	18.353	0.833179	0.0001	0.0004689
AK34_771		Benzoate transport protein	NZ_CP009795.1:826892-828125	3.81724	3.66147	-0.0601088	0.81525	0.86551
AK34_772		Thioredoxin reductase (EC 1.8.1.9)	NZ_CP009795.1:828184-829360	12.6053	21.5433	0.773211	5e-05	0.000248091
AK34_773		ATPase associated with various cellular activities, AAA_5	NZ_CP009795.1:829384-830227	16.4702	22.7256	0.464463	0.01765	0.041267
AK34_774		Putative periplasmic cytochrome type-C oxidoreductase signal peptide protein (EC 1.-.-.-)	NZ_CP009795.1:830471-830831	79.2086	81.3828	0.0390681	0.8264	0.873686
AK34_775		Cytochrome c553	NZ_CP009795.1:830870-831230	40.1521	45.7555	0.188469	0.32365	0.431354
AK34_776		FIG00453207: hypothetical protein	NZ_CP009795.1:831324-831759	5.5038	4.0449	-0.444322	0.1841	0.277773
AK34_777		Permease of the drug/metabolite transporter (DMT) superfamily	NZ_CP009795.1:832038-832968	3.48673	2.31454	-0.591146	0.0566	0.107012
AK34_778	nth	Endonuclease III (EC 4.2.99.18)	NZ_CP009795.1:833053-834693	9.11435	10.686	0.22951	0.40555	0.514024
AK34_779		Iron-sulfur cluster-binding protein	NZ_CP009795.1:833053-834693	5.53161	6.53487	0.240457	0.4042	0.512766
AK34_780		Transcriptional regulator, AcrR family	NZ_CP009795.1:834848-835481	15.7556	14.6896	-0.101066	0.62845	0.715823
AK34_781	phaZ	Intracellular PHB depolymerase	NZ_CP009795.1:835558-837001	12.1579	13.1201	0.109889	0.55645	0.653759
AK34_782		Glucoamylase (EC 3.2.1.3)	NZ_CP009795.1:837213-839043	4.41295	5.99535	0.442102	0.0376	0.0767697
AK34_783		3-carboxymuconate cyclase	NZ_CP009795.1:839281-840457	6.08851	11.3415	0.897454	5e-05	0.000248091
AK34_784		DNA translocase FtsK	NZ_CP009795.1:840567-845493	8.4849	13.0482	0.620884	0.0004	0.00162079
AK34_785		Heat shock protein	NZ_CP009795.1:845671-846217	17.4713	18.7692	0.103384	0.62295	0.711102
AK34_786	purT	Phosphoribosylglycinamide formyltransferase 2 (EC 2.1.2.-)	NZ_CP009795.1:846439-847654	4.81025	4.52322	-0.0887628	0.71035	0.783314
AK34_788		Predicted periplasmic protein	NZ_CP009795.1:847937-848318	4.53432	3.07098	-0.562186	0.1594	0.248204
AK34_789		ATP-dependent RNA helicase Bcep18194_A5658	NZ_CP009795.1:848746-850216	13.4461	11.5541	-0.218778	0.24075	0.342744
AK34_790	gluQ	glutamyl-Q-tRNA synthetase	NZ_CP009795.1:850535-851429	4.31978	3.16627	-0.448174	0.1178	0.194245
AK34_791		Rhodanese domain protein UPF0176, Betaproteobacterial subgroup	NZ_CP009795.1:851461-852316	8.4123	6.92674	-0.280325	0.21895	0.318488
AK34_792	dnaE	DNA polymerase III alpha subunit (EC 2.7.7.7)	NZ_CP009795.1:852550-856084	10.5283	15.3192	0.541068	0.00205	0.006733
AK34_793		ADP-heptose:LPS heptosyltransferase	NZ_CP009795.1:856331-857420	8.36945	7.96131	-0.072127	0.7271	0.796849
AK34_794		ADP-heptose--lipooligosaccharide heptosyltransferase II (EC 2.4.1.-)	NZ_CP009795.1:857558-858737	6.65894	5.00515	-0.411881	0.0695	0.126731
AK34_795		Lipid A core - O-antigen ligase and related enzymes	NZ_CP009795.1:858806-860087	10.4327	6.01664	-0.794084	0.00015	0.000676388
AK34_796		Glycosyltransferases involved in cell wall biogenesis	NZ_CP009795.1:860219-861062	7.26062	4.87698	-0.574105	0.0216	0.0487725
AK34_797		Glycosyltransferases involved in cell wall biogenesis	NZ_CP009795.1:861190-861943	3.40822	2.59583	-0.392823	0.23135	0.332309
AK34_798	msbA	Lipid A export ATP-binding/permease protein MsbA	NZ_CP009795.1:862167-863919	8.72388	7.50852	-0.216442	0.2693	0.373511
AK34_799		Putative transmembrane protein	NZ_CP009795.1:864003-864384	7.39738	8.67742	0.23025	0.43105	0.538443
AK34_800		FIG00453680: hypothetical protein	NZ_CP009795.1:864433-865000	5.87677	10.141	0.787098	0.00375	0.0112545
AK34_801		Permeases of the major facilitator superfamily	NZ_CP009795.1:865036-867258	4.93966	4.46636	-0.145313	0.5919	0.68465
AK34_802		Periplasmic protein TonB, links inner and outer membranes	NZ_CP009795.1:865036-867258	4.01826	3.32002	-0.275379	0.45245	0.558654
AK34_803		Uncharacterized protein conserved in bacteria	NZ_CP009795.1:867659-867995	4.36936	4.44126	0.0235486	0.944	0.960901
AK34_804		Cytoplasmic axial filament protein CafA and Ribonuclease G (EC 3.1.4.-)	NZ_CP009795.1:868114-869584	6.66585	8.04033	0.270466	0.1964	0.292515
AK34_805	maf	Septum formation protein Maf	NZ_CP009795.1:869592-870225	1.44646	1.18416	-0.288661	0.58225	0.676585
AK34_806	rlmH	23S rRNA (pseudouridine(1915)-N(3))-methyltransferase (EC 2.1.1.177)	NZ_CP009795.1:870277-870748	6.71761	4.59638	-0.547451	0.07605	0.136325
AK34_807	rsfS	Ribosomal silencing factor RsfA	NZ_CP009795.1:870757-871207	12.0988	12.2814	0.0216134	0.92805	0.949375
AK34_808		Nicotinate-nucleotide adenylyltransferase (EC 2.7.7.18)	NZ_CP009795.1:871211-871802	3.19439	2.15532	-0.56764	0.13955	0.223139
AK34_809		Coproporphyrinogen III oxidase, aerobic (EC 1.3.3.3)	NZ_CP009795.1:871962-872886	7.78088	6.17155	-0.334302	0.14275	0.227204
AK34_810	purD	Phosphoribosylamine--glycine ligase (EC 6.3.4.13)	NZ_CP009795.1:873004-874285	10.8038	9.48943	-0.187141	0.34435	0.453123
AK34_811		Probable transcriptional regulatory protein YebC	NZ_CP009795.1:874386-875115	24.1126	26.7874	0.151764	0.4161	0.524376
AK34_812	upp	Uracil phosphoribosyltransferase (EC 2.4.2.9)	NZ_CP009795.1:875343-875994	4.41696	5.78662	0.389667	0.16795	0.258494
AK34_813		Dehydrogenases with different specificities (related to short-chain alcohol dehydrogenases)	NZ_CP009795.1:876205-876985	2.46194	3.68717	0.582717	0.07705	0.137719
AK34_814	mgsA	Methylglyoxal synthase (EC 4.2.3.3)	NZ_CP009795.1:877045-877438	2.88852	3.59084	0.31399	0.4551	0.561088
AK34_815		Mobile element protein	NZ_CP009795.1:877509-878601	3.38767	3.74416	0.144347	0.5862	0.680133
AK34_816		Mobile element protein	NZ_CP009795.1:879483-880974	4.62993	4.56835	-0.0193177	0.9308	0.95144
AK34_818		hypothetical protein	NZ_CP009795.1:881780-882110	3.82972	2.81274	-0.445266	0.3296	0.437681
AK34_819		Quinone oxidoreductase (EC 1.6.5.5)	NZ_CP009795.1:882652-883627	2.54425	4.22517	0.73177	0.01515	0.0363371
AK34_820		FIG00453195: hypothetical protein	NZ_CP009795.1:883868-885894	1.32553	1.24688	-0.0882462	0.9496	0.964479
AK34_821	kdpF	hypothetical protein	NZ_CP009795.1:883868-885894	0.212459	0.613167	1.5291	1	1
AK34_822	kdpA	Potassium-transporting ATPase A chain (EC 3.6.3.12) (TC 3.A.3.7.1)	NZ_CP009795.1:883868-885894	0.469819	0.110197	-2.09203	1	1
AK34_823	kdpB	Potassium-transporting ATPase B chain (EC 3.6.3.12) (TC 3.A.3.7.1)	NZ_CP009795.1:885931-888043	0.482598	0.270005	-0.837839	1	1
AK34_824	kdpC	Potassium-transporting ATPase C chain (EC 3.6.3.12) (TC 3.A.3.7.1)	NZ_CP009795.1:888071-888653	0.43686	0.325818	-0.423107	1	1
AK34_825		Osmosensitive K+ channel histidine kinase KdpD (EC 2.7.3.-)	NZ_CP009795.1:888798-892342	1.29142	1.85549	0.522841	0.0942	0.162119
AK34_826		DNA-binding response regulator KdpE	NZ_CP009795.1:888798-892342	3.64751	5.70869	0.646247	0.0896	0.155546
AK34_827		Putative hemolysin	NZ_CP009795.1:892555-892843	1.15725	2.05637	0.829403	0.26195	0.365695
AK34_828		Quaternary ammonium compound-resistance protein SugE	NZ_CP009795.1:892950-893271	8.26442	15.9584	0.949332	0.0014	0.00484049
AK34_829		Cation transport ATPase	NZ_CP009795.1:893475-894093	11.7415	24.8138	1.07952	5e-05	0.000248091
AK34_830		ABC transporter, permease protein	NZ_CP009795.1:894110-896702	3.75034	6.51451	0.796635	0.0001	0.0004689
AK34_831		Hemoglobin-like protein HbO	NZ_CP009795.1:896745-897156	7.40983	15.6416	1.07788	0.00045	0.00179199
AK34_832		Ser-tRNA(Ala) deacylase @ Gly-tRNA(Ala) deacylase	NZ_CP009795.1:897259-898605	3.80699	4.84877	0.348969	0.26865	0.372799
AK34_833		FIG027190: Putative transmembrane protein	NZ_CP009795.1:897259-898605	3.44271	3.35187	-0.0385806	0.92125	0.944331
AK34_834		Putative transmembrane protein	NZ_CP009795.1:898663-900562	2.74725	1.63351	-0.750015	0.0059	0.0165717
AK34_835		Short-chain dehydrogenase	NZ_CP009795.1:900790-901552	7.03192	9.9171	0.495999	0.0323	0.0677791
AK34_836		Lysine decarboxylase family	NZ_CP009795.1:901574-902896	9.08823	13.388	0.558868	0.1283	0.208151
AK34_837		Transcriptional regulator, AcrR family	NZ_CP009795.1:901574-902896	12.8537	27.7424	1.1099	5e-05	0.000248091
AK34_838		Diacylglycerol kinase (EC 2.7.1.107)	NZ_CP009795.1:903107-904675	2.30209	1.94473	-0.243375	0.6444	0.728819
AK34_839		Glycosyltransferase	NZ_CP009795.1:903107-904675	1.3068	0.62	-1.07569	0.1062	0.17857
AK34_840		Ser/Thr protein phosphatase family protein, UDP-2,3-diacylglucosamine hydrolase (EC 3.6.1.-) homolog	NZ_CP009795.1:904704-905643	1.88467	0.651201	-1.53314	0.01115	0.028316
AK34_841		Putative transmembrane protein	NZ_CP009795.1:905908-906418	3.51825	4.53453	0.366094	0.2767	0.381737
AK34_842		Putative transmembrane protein	NZ_CP009795.1:906424-907186	3.77697	5.15196	0.447893	0.1195	0.19655
AK34_843		Putative transmembrane protein	NZ_CP009795.1:907212-908198	7.6775	5.07385	-0.597555	0.3093	0.416521
AK34_844		DNA-directed RNA polymerase specialized sigma subunit, sigma24-like	NZ_CP009795.1:907212-908198	24.4762	29.2544	0.257272	0.2205	0.320162
AK34_845	ilvB	Acetolactate synthase large subunit (EC 2.2.1.6)	NZ_CP009795.1:908549-910313	52.3262	111.347	1.08946	5e-05	0.000248091
AK34_846	ilvN	Acetolactate synthase small subunit (EC 2.2.1.6)	NZ_CP009795.1:910427-910919	14.6599	20.2023	0.462651	0.03465	0.0717613
AK34_847	ilvC	Ketol-acid reductoisomerase (EC 1.1.1.86)	NZ_CP009795.1:911013-912030	13.8543	15.8562	0.194716	0.3142	0.421559
AK34_848		Phosphatidylserine decarboxylase (EC 4.1.1.65)	NZ_CP009795.1:912157-912802	18.583	19.4962	0.0692095	0.72835	0.797939
AK34_849	pssA	CDP-diacylglycerol--serine O-phosphatidyltransferase (EC 2.7.8.8)	NZ_CP009795.1:912817-913690	13.0917	14.8939	0.186068	0.35085	0.459901
AK34_850	leuA	2-isopropylmalate synthase (EC 2.3.3.13)	NZ_CP009795.1:914002-915547	26.7232	20.0111	-0.417291	0.0222	0.0498673
AK34_851		Sulfate transporter	NZ_CP009795.1:915610-917161	7.28495	20.4312	1.48778	5e-05	0.000248091
AK34_852		Carbonic anhydrase (EC 4.2.1.1)	NZ_CP009795.1:917200-917851	6.07311	21.4916	1.82327	5e-05	0.000248091
AK34_853		Putative transmembrane lipoprotein	NZ_CP009795.1:918234-918747	5.05212	7.83611	0.633249	0.02975	0.0633487
AK34_854		ABC-type branched-chain amino acid transport systems, periplasmic component	NZ_CP009795.1:918914-920180	4.6633	5.3249	0.191403	0.40335	0.511878
AK34_855	rpsO	SSU ribosomal protein S15p (S13e)	NZ_CP009795.1:920286-920556	167.16	175.982	0.0741936	0.6795	0.758366
AK34_856	pnp	Polyribonucleotide nucleotidyltransferase (EC 2.7.7.8)	NZ_CP009795.1:920847-922992	21.0052	25.9167	0.303136	0.09095	0.157479
AK34_857		Quinone oxidoreductase (EC 1.6.5.5)	NZ_CP009795.1:923134-924154	4.72804	8.16645	0.788467	0.0013	0.00454426
AK34_858	tpiA	Triosephosphate isomerase (EC 5.3.1.1)	NZ_CP009795.1:924282-925038	18.7788	17.6552	-0.0890153	0.6551	0.737736
AK34_859	secG	Protein-export membrane protein SecG	NZ_CP009795.1:925110-925488	18.0603	11.6744	-0.629474	0.01	0.0258355
AK34_860		tRNA-Leu	NZ_CP009795.1:925599-925684	6386.01	15645.1	1.29272	5e-05	0.000248091
AK34_861		NADH ubiquinone oxidoreductase chain A (EC 1.6.5.3)	NZ_CP009795.1:925838-926198	72.3314	84.299	0.220895	0.21835	0.317767
AK34_862		NADH-ubiquinone oxidoreductase chain B (EC 1.6.5.3)	NZ_CP009795.1:926260-926740	61.3396	66.5464	0.117542	0.5208	0.622051
AK34_863	nuoC	NADH-ubiquinone oxidoreductase chain C (EC 1.6.5.3)	NZ_CP009795.1:926761-927364	51.0439	55.6601	0.124904	0.4872	0.591051
AK34_864	nuoD	NADH-ubiquinone oxidoreductase chain D (EC 1.6.5.3)	NZ_CP009795.1:927373-928627	52.5919	74.9891	0.51184	0.0054	0.0153891
AK34_865	nuoE	NADH-ubiquinone oxidoreductase chain E (EC 1.6.5.3)	NZ_CP009795.1:928794-930587	48.3365	68.0872	0.49427	0.16185	0.251145
AK34_866	nuoF	NADH-ubiquinone oxidoreductase chain F (EC 1.6.5.3)	NZ_CP009795.1:928794-930587	42.8231	57.7849	0.432305	0.05375	0.102569
AK34_867	nuoG	NADH-ubiquinone oxidoreductase chain G (EC 1.6.5.3)	NZ_CP009795.1:930669-933000	42.6728	63.1051	0.56444	0.00345	0.010481
AK34_868		NADH-ubiquinone oxidoreductase chain H (EC 1.6.5.3)	NZ_CP009795.1:933000-934068	45.8983	71.2922	0.635306	0.0006	0.00231435
AK34_869		NADH-ubiquinone oxidoreductase chain I (EC 1.6.5.3)	NZ_CP009795.1:934080-934569	30.0211	43.6072	0.53859	0.00495	0.0142631
AK34_870		NADH-ubiquinone oxidoreductase chain J (EC 1.6.5.3)	NZ_CP009795.1:934688-935339	29.2248	45.0096	0.623039	0.00085	0.00314401
AK34_871		NADH-ubiquinone oxidoreductase chain K (EC 1.6.5.3)	NZ_CP009795.1:935357-935663	33.2637	63.076	0.923143	5e-05	0.000248091
AK34_872		NADH-ubiquinone oxidoreductase chain L (EC 1.6.5.3)	NZ_CP009795.1:935680-937729	37.4659	58.3636	0.639491	0.0007	0.00265467
AK34_873		NADH-ubiquinone oxidoreductase chain M (EC 1.6.5.3)	NZ_CP009795.1:937745-939236	28.6324	43.7223	0.610718	0.0005	0.00197154
AK34_874		NADH-ubiquinone oxidoreductase chain N (EC 1.6.5.3)	NZ_CP009795.1:939260-940727	30.3214	44.6614	0.558691	0.002	0.00659099
AK34_875		FIG003089: Probable transmembrane protein	NZ_CP009795.1:940729-941026	108.264	130.326	0.267574	0.13895	0.222336
AK34_876		ADP-ribose pyrophosphatase (EC 3.6.1.13)	NZ_CP009795.1:941068-941659	8.06923	14.3943	0.834996	0.00055	0.00214544
AK34_877		FIG004851: hypothetical protein	NZ_CP009795.1:941793-942216	15.4198	21.5551	0.483244	0.02795	0.0601732
AK34_878		Putative acyl-CoA dehydrogenase oxidoreductase (EC 1.3.99.3), may be related to NAD-dependent histone acetylation	NZ_CP009795.1:942467-943664	7.92358	12.3215	0.636959	0.0022	0.00714653
AK34_879		Acyl-CoA dehydrogenase family protein	NZ_CP009795.1:943924-945058	4.11334	3.85147	-0.0949019	0.7064	0.780693
AK34_880		MaoC-like dehydratase	NZ_CP009795.1:945092-946027	7.64895	10.273	0.425523	0.1612	0.25035
AK34_881		MaoC domain protein dehydratase	NZ_CP009795.1:945092-946027	4.11883	5.40564	0.392232	0.3625	0.471392
AK34_882		Glutathione S-transferase (EC 2.5.1.18)	NZ_CP009795.1:946074-946767	7.16936	6.43626	-0.155622	0.53625	0.635802
AK34_883		Enoyl-CoA hydratase/isomerase family protein, may be related to NAD-dependent histone deacetylation	NZ_CP009795.1:946986-947778	4.42847	3.82821	-0.210137	0.4629	0.568317
AK34_884		Glutathione S-transferase N-terminal domain protein (EC 2.5.1.18)	NZ_CP009795.1:947972-948629	8.50868	10.4114	0.291152	0.2099	0.308132
AK34_885		Aspartate aminotransferase (EC 2.6.1.1) / Glutamine-dependent 2-keto-4-methylthiobutyrate transaminase	NZ_CP009795.1:948661-949834	7.91948	7.07959	-0.161739	0.45135	0.557598
AK34_886		FIG00452560: hypothetical protein	NZ_CP009795.1:949865-950354	6.55572	4.40188	-0.574636	0.06405	0.118303
AK34_887		UPF0246 protein YaaA	NZ_CP009795.1:950411-951194	18.1755	12.3783	-0.554186	0.0062	0.0172792
AK34_888		Predicted carboxypeptidase	NZ_CP009795.1:951826-952981	13.0688	10.6454	-0.2959	0.12745	0.20703
AK34_889		Putative transmembrane lipoprotein	NZ_CP009795.1:953059-953713	22.6567	24.5078	0.113304	0.55295	0.650487
AK34_890		Predicted membrane protein	NZ_CP009795.1:953851-954526	16.658	18.7702	0.172224	0.3895	0.49831
AK34_891		Response regulator containing a CheY-like receiver domain and an HTH DNA-binding domain	NZ_CP009795.1:954600-955437	4.49147	5.39297	0.263892	0.3118	0.419081
AK34_892		FIG00453073: hypothetical protein	NZ_CP009795.1:955645-956863	7.75268	8.90795	0.200397	0.33725	0.446017
AK34_893	gene_biotype=rRNA	SSU rRNA ## 16S rRNA, small subunit ribosomal RNA	NZ_CP009795.1:957432-958968	7303.67	14389.6	0.978337	0.03195	0.0671634
AK34_894	gene_biotype=tRNA	tRNA-Ile	NZ_CP009795.1:959028-959105	237214	326112	0.459178	0.2814	0.386521
AK34_895	gene_biotype=tRNA	tRNA-Ala	NZ_CP009795.1:959144-959220	43182	43051.2	-0.00437889	0.9912	0.992
AK34_897	gene_biotype=rRNA	LSU rRNA ## 23S rRNA, large subunit ribosomal RNA	NZ_CP009795.1:959621-962515	4859.61	9711.99	0.998925	0.0462	0.0905876
AK34_898	gene_biotype=rRNA	5S rRNA ## 5S ribosomal RNA	NZ_CP009795.1:962683-962796	155603	228700	0.555584	0.17345	0.26509
AK34_899	cueR	Cu(I)-responsive transcriptional regulator	NZ_CP009795.1:963057-963462	26.2206	15.5968	-0.749446	0.0009	0.00330788
AK34_901		FIG00455141: hypothetical protein	NZ_CP009795.1:963966-964311	38.4648	34.6909	-0.148981	0.4684	0.573444
AK34_902		23S rRNA (adenine(2030)-N(6))-methyltransferase (EC 2.1.1.266)	NZ_CP009795.1:964323-965169	12.236	11.8894	-0.0414636	0.85105	0.892383
AK34_903		Voltage-gated potassium channel subunit beta-1 (K(+) channel subunit beta-1) (Kv-beta-1)	NZ_CP009795.1:965274-966246	2.22954	4.89203	1.13369	0.00045	0.00179199
AK34_904		D-beta-hydroxybutyrate dehydrogenase (EC 1.1.1.30)	NZ_CP009795.1:966411-967200	4.22701	6.43162	0.605544	0.02435	0.0537718
AK34_905		Biosynthetic Aromatic amino acid aminotransferase alpha (EC 2.6.1.57) @ Aromatic-amino-acid aminotransferase (EC 2.6.1.57) @ Aspartate aminotransferase (EC 2.6.1.1)	NZ_CP009795.1:967312-968512	32.6117	43.536	0.416818	0.01835	0.0426479
AK34_906	uvrB	Excinuclease ABC subunit B	NZ_CP009795.1:968760-970851	11.9818	22.9352	0.936715	5e-05	0.000248091
AK34_907		Periplasmic protein p19 involved in high-affinity Fe2+ transport	NZ_CP009795.1:971069-971621	9.02768	14.6483	0.69831	0.00295	0.00919327
AK34_908		putative exported protein	NZ_CP009795.1:971676-972009	6.42724	13.6296	1.08447	0.00095	0.00346644
AK34_909		High-affinity Fe2+/Pb2+ permease	NZ_CP009795.1:972066-974303	8.37904	14.2724	0.768367	0.0102	0.026285
AK34_910		Polyferredoxin	NZ_CP009795.1:972066-974303	7.39556	11.2139	0.600559	0.01385	0.0337591
AK34_911		Hemin uptake protein	NZ_CP009795.1:974630-974876	5.31777	6.3259	0.250449	0.52625	0.626969
AK34_912		FIG00452466: hypothetical protein	NZ_CP009795.1:975013-975496	11.7036	17.7367	0.599786	0.00985	0.025518
AK34_913		Pirin-like protein YhhW, possibly qercetin 2,3-dioxygenase activity	NZ_CP009795.1:975592-976465	2.0579	3.1173	0.599125	0.071	0.128915
AK34_914		Transcriptional regulator, LysR family	NZ_CP009795.1:976587-977562	4.0932	7.00015	0.774156	0.0022	0.00714653
AK34_916		Biopolymer transport protein ExbD/TolR	NZ_CP009795.1:977913-978342	10.827	14.5753	0.4289	0.07555	0.135633
AK34_917		MotA/TolQ/ExbB proton channel family protein	NZ_CP009795.1:978355-979087	7.99136	6.89303	-0.213304	0.3736	0.482652
AK34_918		Periplasmic protein TonB, links inner and outer membranes	NZ_CP009795.1:979122-979854	6.90045	10.9196	0.662159	0.00455	0.0132745
AK34_919		Bacterioferritin-associated ferredoxin	NZ_CP009795.1:980072-980309	20.6018	22.2146	0.108738	0.6539	0.736663
AK34_920	murI	Glutamate racemase (EC 5.1.1.3)	NZ_CP009795.1:980449-981304	3.85057	6.25012	0.698811	0.009	0.0236345
AK34_921	bfr	Bacterioferritin	NZ_CP009795.1:981347-981824	22.8442	35.7222	0.64499	0.00155	0.0052881
AK34_922		Fumarate hydratase class I, aerobic (EC 4.2.1.2)	NZ_CP009795.1:982014-983538	17.956	20.423	0.185729	0.30455	0.411383
AK34_923		Putative transmembrane protein	NZ_CP009795.1:983582-984167	22.4473	26.0068	0.212348	0.2763	0.38132
AK34_924		Permease of the drug/metabolite transporter (DMT) superfamily	NZ_CP009795.1:984281-985190	7.42246	7.80771	0.0730018	0.7461	0.812039
AK34_925	acs	Acetyl-CoA synthetase (EC 6.2.1.1)	NZ_CP009795.1:985493-987476	9.61716	12.3184	0.35713	0.0523	0.1003
AK34_926		FIG152265: Sodium:solute symporter associated protein	NZ_CP009795.1:987561-987906	7.2832	5.97634	-0.285311	0.38695	0.495908
AK34_927		Acetate permease ActP (cation/acetate symporter)	NZ_CP009795.1:987909-989925	4.77711	4.10764	-0.217829	0.30865	0.415851
AK34_928		hypothetical protein	NZ_CP009795.1:990068-990341	9.01423	8.19426	-0.13759	0.6644	0.745476
AK34_929	gene_biotype=tRNA	tRNA-Ser	NZ_CP009795.1:990487-990578	4724.56	6205.75	0.393426	0.0873	0.152309
AK34_930		Phosphoserine phosphatase (EC 3.1.3.3)	NZ_CP009795.1:990791-991412	1.00135	0.848582	-0.238821	1	1
AK34_931		hypothetical protein, not 6-phosphogluconolactonase	NZ_CP009795.1:991505-993906	0.52093	0.839287	0.688076	1	1
AK34_932		Permeases of the major facilitator superfamily	NZ_CP009795.1:991505-993906	0.721628	0.48917	-0.56092	1	1
AK34_933		Deoxyribodipyrimidine photolyase (EC 4.1.99.3)	NZ_CP009795.1:994159-994441	0.210198	0.109633	-0.939066	1	1
AK34_934		hypothetical protein	NZ_CP009795.1:994468-995817	0	0	0	1	1
AK34_935		Permeases of the major facilitator superfamily	NZ_CP009795.1:994468-995817	0.700969	0.767648	0.131093	1	1
AK34_936		Glycine cleavage system transcriptional activator	NZ_CP009795.1:996066-997008	2.04093	1.66875	-0.290455	0.4222	0.530032
AK34_937		Hydrolases of the alpha/beta superfamily	NZ_CP009795.1:997126-998161	1.36659	1.37476	0.00859815	0.982	0.985748
AK34_938		4'-phosphopantetheinyl transferase (EC 2.7.8.-)	NZ_CP009795.1:998373-999105	0.434939	0.81845	0.912081	1	1
AK34_939	hutH	Histidine ammonia-lyase (EC 4.3.1.3)	NZ_CP009795.1:999379-1000903	4.76255	1.41377	-1.75218	5e-05	0.000248091
AK34_940	hutC	Histidine utilization repressor	NZ_CP009795.1:1000907-1001603	3.07082	1.18852	-1.36946	0.00685	0.0188178
AK34_941	hutU	Urocanate hydratase (EC 4.2.1.49)	NZ_CP009795.1:1001641-1003330	4.38537	2.3703	-0.887629	0.0005	0.00197154
AK34_942		Conserved hypothetical protein (perhaps related to histidine degradation)	NZ_CP009795.1:1003332-1003971	2.31792	1.50635	-0.621778	0.1539	0.24132
AK34_943	hutI	Imidazolonepropionase (EC 3.5.2.7)	NZ_CP009795.1:1003975-1005220	2.5198	1.43205	-0.815231	0.01855	0.0430175
AK34_944	hutF	Formiminoglutamic iminohydrolase (EC 3.5.3.13)	NZ_CP009795.1:1005222-1006599	2.13097	1.02982	-1.04912	0.00555	0.015741
AK34_945	hutG	N-formylglutamate deformylase (EC 3.5.1.68)	NZ_CP009795.1:1006656-1007454	4.75069	2.25228	-1.07675	0.0023	0.00742981
			NZ_CP009795.1:1007806-1009024	3.20281	1.48403	-1.10982	0.1552	0.242884
			NZ_CP009795.1:1007806-1009024	0.745609	1.02699	0.461928	1	1
AK34_946		Glutamine amidotransferase, class I	NZ_CP009795.1:1007806-1009024	1.08561	0.933938	-0.217113	0.69725	0.773211
AK34_947		glutamine synthetase family protein	NZ_CP009795.1:1009036-1010374	1.6935	0.989493	-0.775249	0.04125	0.0827852
AK34_948		Omega-amino acid--pyruvate aminotransferase (EC 2.6.1.18)	NZ_CP009795.1:1010402-1011809	2.35792	1.17487	-1.00501	0.00605	0.0169216
AK34_949	gene_biotype=tRNA	tRNA-Val	NZ_CP009795.1:1011952-1012027	968.273	2337.03	1.27119	5e-05	0.000248091
AK34_950		FIG001341: Probable Fe(2+)-trafficking protein YggX	NZ_CP009795.1:1012330-1012606	9.12156	17.0468	0.902145	0.00325	0.00999127
AK34_951	argA	N-acetylglutamate synthase (EC 2.3.1.1)	NZ_CP009795.1:1012652-1014032	8.6307	13.727	0.66947	0.00075	0.00282427
AK34_952	hrpA	ATP-dependent helicase HrpA	NZ_CP009795.1:1014055-1018225	6.17953	8.18313	0.405156	0.02625	0.0571444
AK34_953		Surface antigen	NZ_CP009795.1:1018378-1019368	12.4129	12.3072	-0.0123366	0.95165	0.96595
AK34_954		Sterol desaturase	NZ_CP009795.1:1019384-1020359	10.9054	10.4861	-0.0565592	0.7843	0.841996
AK34_955		Putative transmembrane protein	NZ_CP009795.1:1020469-1022109	11.3597	10.2144	-0.153318	0.5661	0.662359
AK34_956		ADP-ribose pyrophosphatase of COG1058 family (EC 3.6.1.13)	NZ_CP009795.1:1020469-1022109	8.99528	8.269	-0.121456	0.6921	0.769
AK34_957		Rhodanese-related sulfurtransferase	NZ_CP009795.1:1022253-1022718	8.00367	9.57286	0.258287	0.32975	0.437752
AK34_958	glnA	Glutamine synthetase type I (EC 6.3.1.2)	NZ_CP009795.1:1023122-1024538	17.9494	21.6261	0.268836	0.13935	0.222859
AK34_959		Nitrogen regulation protein NtrB (EC 2.7.13.3)	NZ_CP009795.1:1024700-1025843	2.99744	4.14994	0.46936	0.07745	0.138289
AK34_960	ntrC	Nitrogen regulation protein NtrC	NZ_CP009795.1:1025889-1027413	1.85448	2.18512	0.236695	0.40925	0.517728
AK34_961		Serine proteases of the peptidase family S9A	NZ_CP009795.1:1027502-1029611	3.10335	2.31817	-0.420837	0.0776	0.138484
AK34_962	xth	Exodeoxyribonuclease III (EC 3.1.11.2)	NZ_CP009795.1:1029621-1030440	4.57698	4.05938	-0.173139	0.5294	0.629623
AK34_963	gene_biotype=tRNA	tRNA-Met	NZ_CP009795.1:1030594-1030671	17068.5	28154.1	0.722006	0.03	0.0637667
AK34_964		Uncharacterized protein YgeA of aspartate/glutamate/hydantoin racemase family	NZ_CP009795.1:1030782-1031475	4.28429	4.68245	0.128205	0.65455	0.737183
AK34_965		DNA polymerase IV (EC 2.7.7.7)	NZ_CP009795.1:1031611-1032775	5.03382	2.23586	-1.17083	0.00015	0.000676388
AK34_966		Oligopeptidase A (EC 3.4.24.70)	NZ_CP009795.1:1032832-1034920	11.2109	5.45231	-1.03997	5e-05	0.000248091
AK34_967		Methylenetetrahydrofolate dehydrogenase (NADP+) (EC 1.5.1.5) / Methenyltetrahydrofolate cyclohydrolase (EC 3.5.4.9)	NZ_CP009795.1:1035132-1035990	10.3612	8.31907	-0.316696	0.1493	0.235542
AK34_968	FixJ	Nitrogen regulation protein NtrC	NZ_CP009795.1:1036226-1039378	13.2745	0.0967655	-7.09995	0.1861	0.280264
AK34_969	FixL	Signal transduction histidine kinase	NZ_CP009795.1:1036226-1039378	15.2567	0.0666034	-7.83963	0.08565	0.149996
AK34_970	aceE	Pyruvate dehydrogenase E1 component (EC 1.2.4.1)	NZ_CP009795.1:1039651-1042348	10.9869	68.9107	2.64895	5e-05	0.000248091
AK34_971	aceF	Dihydrolipoamide acetyltransferase component of pyruvate dehydrogenase complex (EC 2.3.1.12)	NZ_CP009795.1:1042415-1044074	10.101	49.8783	2.30391	5e-05	0.000248091
AK34_972	lpdA	Dihydrolipoamide dehydrogenase of pyruvate dehydrogenase complex (EC 1.8.1.4)	NZ_CP009795.1:1044355-1046125	9.11286	46.5823	2.3538	5e-05	0.000248091
AK34_973			NZ_CP009795.1:1046327-1046894	17.2246	15.7137	-0.132454	0.53935	0.638701
AK34_974		Murein-DD-endopeptidase (EC 3.4.99.-)	NZ_CP009795.1:1047546-1048701	19.7983	21.1414	0.0946934	0.5961	0.688282
AK34_975		Predicted Lactate-responsive regulator, IclR family	NZ_CP009795.1:1048802-1049612	16.8973	13.1837	-0.358033	0.0787	0.140035
AK34_976		Predicted L-lactate dehydrogenase, Fe-S oxidoreductase subunit YkgE	NZ_CP009795.1:1049792-1050515	6.44493	8.83281	0.454708	0.0598	0.111907
AK34_977		Predicted L-lactate dehydrogenase, Iron-sulfur cluster-binding subunit YkgF	NZ_CP009795.1:1050548-1051961	4.66415	9.3537	1.00392	5e-05	0.000248091
AK34_978		FIG00456365: hypothetical protein	NZ_CP009795.1:1052088-1052316	10.6838	17.0225	0.67202	0.02315	0.0516189
AK34_979		Low molecular weight protein tyrosine phosphatase (EC 3.1.3.48)	NZ_CP009795.1:1052417-1052900	21.5733	35.3325	0.711752	0.00045	0.00179199
AK34_980	iscR	Iron-sulfur cluster regulator IscR	NZ_CP009795.1:1053017-1053557	11.6094	13.8784	0.257545	0.2519	0.355172
AK34_981	iscS	Cysteine desulfurase (EC 2.8.1.7), IscS subfamily	NZ_CP009795.1:1053618-1054842	19.2814	25.6728	0.413035	0.0229	0.0511534
AK34_982	iscU	Iron-sulfur cluster assembly scaffold protein IscU	NZ_CP009795.1:1054910-1055318	18.1496	27.2529	0.586477	0.0074	0.0200542
AK34_983	iscA	Iron binding protein IscA for iron-sulfur cluster assembly	NZ_CP009795.1:1055382-1055706	8.3812	10.433	0.315922	0.27375	0.378433
AK34_984	hscB	Chaperone protein HscB	NZ_CP009795.1:1055802-1056330	4.2583	7.01364	0.719884	0.01655	0.0391276
AK34_985	hscA	Chaperone protein HscA	NZ_CP009795.1:1056384-1058253	4.2337	5.53462	0.386566	0.0702	0.127751
AK34_986	fdx	Ferredoxin, 2Fe-2S	NZ_CP009795.1:1058340-1058682	10.5802	11.5533	0.126928	0.6312	0.718236
AK34_987	iscX	Protein IscX, believed to be involved in assembly of Fe-S clusters	NZ_CP009795.1:1058749-1058959	12.9274	15.8283	0.29207	0.3126	0.419949
AK34_988		Outer membrane lipoprotein	NZ_CP009795.1:1059101-1059827	1.42087	0.195893	-2.85863	0.05795	0.109088
AK34_989	lysS	Lysyl-tRNA synthetase (class II) (EC 6.1.1.6)	NZ_CP009795.1:1060164-1061691	10.4217	8.07991	-0.367177	0.0603	0.112704
AK34_990	prfB	Peptide chain release factor 2; programmed frameshift-containing	NZ_CP009795.1:1061763-1062510	14.2569	10.9468	-0.381149	0.07525	0.135175
			NZ_CP009795.1:1062784-1062868	130.77	85.4722	-0.613505	0.0056	0.0158613
AK34_991	recJ	Single-stranded-DNA-specific exonuclease RecJ (EC 3.1.-.-)	NZ_CP009795.1:1063023-1064721	2.82941	2.48965	-0.184559	0.47045	0.575437
AK34_992		Regulatory protein, RpfE type	NZ_CP009795.1:1064732-1065809	4.39058	4.9752	0.180344	0.46395	0.569298
AK34_993		Lipoprotein releasing system transmembrane protein LolC	NZ_CP009795.1:1065958-1067212	9.03739	14.8905	0.72041	0.00035	0.00143978
AK34_994	lolD	Lipoprotein-releasing system ATP-binding protein LolD	NZ_CP009795.1:1067267-1067963	2.72694	5.38189	0.98083	0.00315	0.00973649
AK34_995		Putative deoxyribonuclease YjjV	NZ_CP009795.1:1068027-1068816	8.14831	12.737	0.644451	0.00405	0.0120135
AK34_996		DNA internalization-related competence protein ComEC/Rec2	NZ_CP009795.1:1068873-1072384	1.02997	1.11386	0.112967	0.75565	0.819807
			NZ_CP009795.1:1068873-1072384	1.03423	0.306584	-1.75421	1	1
AK34_997		Predicted hydrolase or acyltransferase PA1621	NZ_CP009795.1:1068873-1072384	1.77942	2.07983	0.22506	0.64445	0.728845
AK34_998	pyrG	CTP synthase (EC 6.3.4.2)	NZ_CP009795.1:1072624-1075137	54.0863	50.0363	-0.112288	0.58725	0.681032
AK34_999	kdsA	2-Keto-3-deoxy-D-manno-octulosonate-8-phosphate synthase (EC 2.5.1.55)	NZ_CP009795.1:1072624-1075137	20.5827	22.6533	0.138289	0.7656	0.827389
AK34_1000	eno	Enolase (EC 4.2.1.11)	NZ_CP009795.1:1075243-1076527	35.3976	51.4907	0.540662	0.0029	0.00905918
AK34_1001		Cell division protein DivIC (FtsB), stabilizes FtsL against RasP cleavage	NZ_CP009795.1:1076608-1077031	8.92087	10.9116	0.290604	0.26495	0.368714
AK34_1002		FIG00452943: hypothetical protein	NZ_CP009795.1:1077127-1077478	6.82732	6.58276	-0.0526261	0.8643	0.901772
AK34_1003		Disulfide bond chaperones of the HSP33 family	NZ_CP009795.1:1077611-1078562	10.9783	10.1273	-0.116412	0.5787	0.67355
AK34_1004		Hypothetical protein PP3392	NZ_CP009795.1:1078587-1079112	8.96009	6.06044	-0.564091	0.03865	0.0786077
AK34_1005		COG2833: uncharacterized protein	NZ_CP009795.1:1079253-1080111	4.73783	7.22202	0.608175	0.01475	0.0355464
AK34_1006		Predicted hydrolases or acyltransferases (alpha/beta hydrolase superfamily)	NZ_CP009795.1:1080325-1081216	1.75063	1.526	-0.198121	0.60985	0.700072
AK34_1007		FIG00031715: Predicted metal-dependent phosphoesterases (PHP family)	NZ_CP009795.1:1081296-1082127	19.4226	18.0014	-0.109633	0.56745	0.663599
AK34_1008		Hypothetical YciO protein, TsaC/YrdC paralog	NZ_CP009795.1:1082197-1082830	5.3612	7.95261	0.568872	0.03145	0.0663116
AK34_1009		FIG004556: membrane metalloprotease	NZ_CP009795.1:1082881-1083544	12.6461	11.084	-0.190219	0.38145	0.490842
AK34_1010	trpS	Tryptophanyl-tRNA synthetase (EC 6.1.1.2)	NZ_CP009795.1:1083552-1084755	13.6528	18.5526	0.442427	0.01985	0.0455101
AK34_1011		Putative SAM-dependent methyltransferase Bucepa02006346	NZ_CP009795.1:1084763-1085366	5.39114	6.51614	0.273428	0.31745	0.424959
AK34_1012	dapA	4-hydroxy-tetrahydrodipicolinate synthase (EC 4.3.3.7)	NZ_CP009795.1:1085412-1086318	20.0504	22.4042	0.160137	0.3914	0.500038
AK34_1013		Outer membrane beta-barrel assembly protein BamC; Lipoprotein-34 precursor	NZ_CP009795.1:1086429-1087575	25.164	22.0485	-0.190678	0.28015	0.385319
AK34_1014		Metal-dependent hydrolases of the beta-lactamase superfamily I	NZ_CP009795.1:1087577-1088354	13.017	8.08631	-0.686841	0.0017	0.00572117
AK34_1015		FIG002776: hypothetical protein	NZ_CP009795.1:1088983-1090201	7.517	11.5614	0.621082	0.00375	0.0112545
AK34_1017		FKBP-type peptidyl-prolyl cis-trans isomerase SlyD (EC 5.2.1.8)	NZ_CP009795.1:1090233-1094656	47.6903	73.1395	0.616953	0.0252	0.0552154
AK34_1016		Putative transmembrane protein	NZ_CP009795.1:1090233-1094656	11.3623	12.8762	0.180453	0.6474	0.731303
AK34_1018	mutS	DNA mismatch repair protein MutS	NZ_CP009795.1:1090233-1094656	8.93178	9.66496	0.113815	0.7067	0.780867
AK34_1019		Inositol-1-monophosphatase (EC 3.1.3.25)	NZ_CP009795.1:1095022-1095823	22.4288	18.8471	-0.251007	0.18575	0.279799
AK34_1020		tRNA (cytidine(32)/uridine(32)-2'-O)-methyltransferase (EC 2.1.1.200)	NZ_CP009795.1:1096105-1096936	3.51675	4.69525	0.416962	0.1352	0.217445
AK34_1021	cysE	Serine acetyltransferase (EC 2.3.1.30)	NZ_CP009795.1:1097195-1097999	13.0009	14.5246	0.15989	0.4346	0.541835
AK34_1022	lpxH	UDP-2,3-diacylglucosamine diphosphatase (EC 3.6.1.54)	NZ_CP009795.1:1098006-1098807	14.8847	15.9128	0.0963516	0.628	0.71546
AK34_1023		Peptidyl-prolyl cis-trans isomerase PpiB (EC 5.2.1.8)	NZ_CP009795.1:1098828-1099320	83.5954	84.3284	0.0125955	0.9471	0.9628
AK34_1024		Peptidyl-prolyl cis-trans isomerase PpiA precursor (EC 5.2.1.8)	NZ_CP009795.1:1099408-1099984	27.1164	32.1887	0.247392	0.19245	0.287842
AK34_1025		FIG140336: TPR domain protein	NZ_CP009795.1:1100022-1100745	13.4251	11.3311	-0.244647	0.25625	0.359725
AK34_1026	cysS	Cysteinyl-tRNA synthetase (EC 6.1.1.16)	NZ_CP009795.1:1100979-1102377	22.0349	33.9652	0.624264	0.00075	0.00282427
AK34_1027		HhH-GPD base excision DNA repair family protein; Probable 3-methyladenine DNA glycosylase/8-oxoguanine DNA glycosylase	NZ_CP009795.1:1102420-1103287	20.4737	24.2171	0.242253	0.1986	0.295051
AK34_1028	accA	Acetyl-coenzyme A carboxyl transferase alpha chain (EC 6.4.1.2)	NZ_CP009795.1:1103400-1104372	44.101	69.0047	0.645882	0.00025	0.00106869
AK34_1029	tilS	tRNA(Ile)-lysidine synthetase (EC 6.3.4.19)	NZ_CP009795.1:1104415-1105822	5.21847	4.01585	-0.377923	0.09695	0.165972
AK34_1030		Aspartokinase (EC 2.7.2.4)	NZ_CP009795.1:1106165-1107419	26.3116	20.1222	-0.386906	0.03245	0.0680154
AK34_1031	gene_biotype=tRNA	tRNA-Ser	NZ_CP009795.1:1107529-1107623	6061.39	9238.52	0.608012	0.02355	0.0523397
AK34_1032		NADH-ubiquinone oxidoreductase chain M (EC 1.6.5.3)	NZ_CP009795.1:1108380-1109901	1.14562	1.30725	0.190404	0.5852	0.679406
AK34_1033	cyoA	Cytochrome O ubiquinol oxidase subunit II (EC 1.10.3.-)	NZ_CP009795.1:1110168-1111056	5.56436	3.26427	-0.769454	0.0098	0.0254102
AK34_1034	cyoB	Cytochrome O ubiquinol oxidase subunit I (EC 1.10.3.-)	NZ_CP009795.1:1111059-1113674	3.70111	3.23021	-0.19633	0.45545	0.561393
AK34_1035	cyoC	Cytochrome O ubiquinol oxidase subunit III (EC 1.10.3.-)	NZ_CP009795.1:1111059-1113674	1.76302	2.33757	0.406962	0.62245	0.710828
AK34_1036	cyoD	Cytochrome O ubiquinol oxidase subunit IV (EC 1.10.3.-)	NZ_CP009795.1:1113674-1114007	4.76585	5.3479	0.166237	0.67075	0.751242
AK34_1037		Putative signal peptide protein	NZ_CP009795.1:1114325-1114691	2.9804	3.55164	0.252978	0.551	0.648725
AK34_1038		ABC-type oligopeptide transport system, periplasmic component yejA	NZ_CP009795.1:1114902-1116786	4.3387	5.18568	0.25727	0.22825	0.328947
AK34_1039		Oligopeptide transport system permease protein OppB (TC 3.A.1.5.1)	NZ_CP009795.1:1116838-1117882	7.7157	11.5759	0.58525	0.00565	0.0159797
AK34_1040		Oligopeptide transport system permease protein oppC	NZ_CP009795.1:1117957-1120674	5.02879	6.73407	0.421268	0.14165	0.225875
AK34_1041	nikE	Oligopeptide transport system permease protein OppB (TC 3.A.1.5.1)	NZ_CP009795.1:1117957-1120674	2.05743	3.62193	0.815916	0.0231	0.0515242
AK34_1042		Cell wall-associated hydrolases (invasion-associated proteins)	NZ_CP009795.1:1120802-1121477	30.7887	51.8044	0.750675	0.0001	0.0004689
AK34_1043		FIG00613342: Bacterial patatin-like phospholipase domain containing protein	NZ_CP009795.1:1121609-1122536	7.29965	4.9094	-0.572282	0.01875	0.0434038
AK34_1044	gltX	Glutamyl-tRNA synthetase (EC 6.1.1.17)	NZ_CP009795.1:1122815-1124225	7.17979	5.71566	-0.329022	0.12785	0.207581
AK34_1045	gene_biotype=tRNA	tRNA-Ala	NZ_CP009795.1:1124351-1124427	8801.25	16016.9	0.863819	0.0017	0.00572117
AK34_1046	gene_biotype=tRNA	tRNA-Glu	NZ_CP009795.1:1124562-1124638	2104.97	5066.47	1.26718	5e-05	0.000248091
AK34_1047	gene_biotype=tRNA	tRNA-Asp	NZ_CP009795.1:1124724-1124801	5276.94	5822.23	0.141872	0.5312	0.631241
AK34_1048	gene_biotype=tRNA	tRNA-Glu	NZ_CP009795.1:1124864-1124940	2141.13	5066.96	1.24274	5e-05	0.000248091
AK34_1049	gene_biotype=tRNA	tRNA-Asp	NZ_CP009795.1:1125025-1125102	2320.08	3071.33	0.404688	0.0502	0.0970363
AK34_1050	gene_biotype=tRNA	tRNA-Glu	NZ_CP009795.1:1125164-1125240	2139.96	5134.49	1.26264	5e-05	0.000248091
AK34_1051	gene_biotype=tRNA	tRNA-Asp	NZ_CP009795.1:1125312-1125389	5227.14	5851.81	0.16286	0.4785	0.582984
AK34_1052		Acetyltransferase, GNAT family	NZ_CP009795.1:1125789-1126254	3.64707	2.70387	-0.431712	0.2692	0.37341
AK34_1053		Transcriptional regulator, AraC family	NZ_CP009795.1:1126279-1127161	3.27409	2.71781	-0.268649	0.37415	0.483203
AK34_1054		ABC-type transport system involved in resistance to organic solvents, auxiliary component	NZ_CP009795.1:1127411-1127825	5.21656	7.5509	0.533549	0.0833	0.146671
AK34_1055	aceB	Malate synthase (EC 2.3.3.9)	NZ_CP009795.1:1127948-1129541	1.1032	1.61562	0.550393	0.1018	0.172618
AK34_1056	dehII	2-haloalkanoic acid dehalogenase (EC 3.8.1.2)	NZ_CP009795.1:1129608-1130370	0.521535	0.590573	0.179351	1	1
AK34_1057		Transcriptional regulator, LysR family	NZ_CP009795.1:1130525-1131431	2.5331	1.32784	-0.931821	0.02	0.0458078
AK34_1058		Universal stress protein family	NZ_CP009795.1:1131584-1132019	2.57021	2.66923	0.054536	0.89735	0.926512
AK34_1059	aceA	Isocitrate lyase (EC 4.1.3.1)	NZ_CP009795.1:1132235-1133543	3.34156	2.12208	-0.655041	0.02385	0.0529031
AK34_1060		ATP-dependent RNA helicase NGO0650	NZ_CP009795.1:1133923-1135447	8.31301	4.00914	-1.05208	5e-05	0.000248091
AK34_1061		Acyl-CoA-binding protein	NZ_CP009795.1:1135828-1136098	3.41047	2.83217	-0.268066	0.60275	0.693877
AK34_1062	yeaZ	TsaB protein, required for threonylcarbamoyladenosine (t(6)A) formation in tRNA	NZ_CP009795.1:1136245-1139499	4.72365	5.6601	0.260927	0.6005	0.691958
AK34_1063	rimI	Ribosomal-protein-S18p-alanine acetyltransferase (EC 2.3.1.128)	NZ_CP009795.1:1136245-1139499	14.3176	28.6137	0.998912	0.00525	0.0150165
AK34_1064		Uracil-DNA glycosylase, family 4	NZ_CP009795.1:1136245-1139499	6.88318	7.89003	0.196957	0.56635	0.662567
AK34_1065		FIG00454315: hypothetical protein	NZ_CP009795.1:1136245-1139499	5.01306	4.49374	-0.157774	0.7409	0.807636
AK34_1066	thiD	Hydroxymethylpyrimidine phosphate kinase ThiD (EC 2.7.4.7)	NZ_CP009795.1:1139517-1140327	6.49601	5.68215	-0.193116	0.43455	0.541823
AK34_1067		Putative transmembrane protein	NZ_CP009795.1:1140385-1141693	27.5884	31.6211	0.196825	0.27215	0.376774
AK34_1068	alr	Alanine racemase (EC 5.1.1.1)	NZ_CP009795.1:1141911-1142982	13.8937	19.3298	0.476395	0.01135	0.0287117
AK34_1069	radA	DNA repair protein RadA	NZ_CP009795.1:1142993-1144370	11.4051	15.0427	0.399392	0.0328	0.0686646
AK34_1070		FIG00454279: hypothetical protein	NZ_CP009795.1:1144514-1144781	10.3897	8.28834	-0.325994	0.2975	0.403859
AK34_1071	gene_biotype=pseudogene	ABC transporter, ATP-binding protein	NZ_CP009795.1:1144921-1146866	8.17793	5.81996	-0.490728	0.01365	0.0333639
AK34_1072		Glutathione peroxidase family protein	NZ_CP009795.1:1147011-1147491	5.14703	6.17628	0.262996	0.3892	0.497973
AK34_1073	cls	Cardiolipin synthetase (EC 2.7.8.-)	NZ_CP009795.1:1147505-1148954	5.26455	6.07344	0.206204	0.33795	0.446574
AK34_1074	prmB	Ribosomal protein L3 N(5)-glutamine methyltransferase (EC 2.1.1.298)	NZ_CP009795.1:1149062-1149971	3.91014	3.35211	-0.222154	0.42975	0.53736
AK34_1075	dapE	N-succinyl-L,L-diaminopimelate desuccinylase (EC 3.5.1.18)	NZ_CP009795.1:1149982-1151122	6.21603	5.15105	-0.271126	0.23725	0.339017
AK34_1076		Arsenate reductase and related proteins, glutaredoxin family	NZ_CP009795.1:1151213-1152409	30.0769	25.944	-0.213255	0.6356	0.721378
AK34_1077	dapD	2,3,4,5-tetrahydropyridine-2,6-dicarboxylate N-succinyltransferase (EC 2.3.1.117)	NZ_CP009795.1:1151213-1152409	37.2422	35.6362	-0.0635962	0.7901	0.846512
AK34_1078	dapC	N-succinyl-L,L-diaminopimelate aminotransferase (EC 2.6.1.17), type 2	NZ_CP009795.1:1152454-1153672	13.7341	11.1253	-0.303915	0.11775	0.194186
AK34_1079		Permeases of the drug/metabolite transporter (DMT) superfamily	NZ_CP009795.1:1153847-1154786	3.85827	4.31984	0.163025	0.5466	0.645047
AK34_1080	smc	Chromosome partition protein smc	NZ_CP009795.1:1154925-1158438	8.89786	12.7688	0.521091	0.00325	0.00999127
AK34_1081		Cell division protein	NZ_CP009795.1:1158523-1159804	7.85305	10.7911	0.458517	0.0255	0.0557608
AK34_1082	ligA	DNA ligase (NAD(+)) (EC 6.5.1.2)	NZ_CP009795.1:1159967-1162573	14.3997	22.1477	0.621122	0.0026	0.00825911
AK34_1083	def	Peptide deformylase (EC 3.5.1.88)	NZ_CP009795.1:1159967-1162573	15.4658	32.5448	1.07334	0.006	0.016799
			NZ_CP009795.1:1162664-1163414	9.87187	12.6903	0.362328	0.0941	0.162008
AK34_1085	glnD	[Protein-PII] uridylyltransferase (EC 2.7.7.59) / [Protein-PII]-UMP uridylyl-removing enzyme	NZ_CP009795.1:1164300-1166877	9.3071	11.6063	0.3185	0.08	0.141849
AK34_1086	map	Methionine aminopeptidase (EC 3.4.11.18)	NZ_CP009795.1:1166926-1167742	9.31007	13.6054	0.547319	0.01225	0.0305243
AK34_1087	rpsB	SSU ribosomal protein S2p (SAe)	NZ_CP009795.1:1168119-1168860	70.5562	58.5021	-0.270284	0.131	0.211726
AK34_1088	tsf	Translation elongation factor Ts	NZ_CP009795.1:1169022-1169904	49.0483	54.1032	0.14151	0.42315	0.530932
AK34_1089	pyrH	Uridine monophosphate kinase (EC 2.7.4.22)	NZ_CP009795.1:1170060-1170774	16.4958	15.3942	-0.0997182	0.61815	0.706805
AK34_1090	frr	Ribosome recycling factor	NZ_CP009795.1:1170870-1171431	45.3067	55.5309	0.293566	0.1018	0.172618
AK34_1091	uppS	Undecaprenyl diphosphate synthase (EC 2.5.1.31)	NZ_CP009795.1:1171480-1173078	21.1027	22.4699	0.0905656	0.7047	0.779319
AK34_1092		Phosphatidate cytidylyltransferase (EC 2.7.7.41)	NZ_CP009795.1:1171480-1173078	12.5021	14.5676	0.22059	0.46325	0.568644
AK34_1093	dxr	1-deoxy-D-xylulose 5-phosphate reductoisomerase (EC 1.1.1.267)	NZ_CP009795.1:1173093-1174290	20.8126	24.1024	0.211721	0.23915	0.341143
AK34_1094	rseP	Intramembrane protease RasP/YluC, implicated in cell division based on FtsL cleavage	NZ_CP009795.1:1174301-1175672	18.7718	21.8588	0.219641	0.2353	0.336831
AK34_1095	yaeT	Outer membrane protein assembly factor YaeT	NZ_CP009795.1:1175736-1178043	30.7313	40.1196	0.384599	0.0348	0.0720064
AK34_1096		Outer membrane chaperone Skp (OmpH) precursor @ Outer membrane protein H precursor	NZ_CP009795.1:1178107-1178605	32.2618	46.7648	0.535596	0.00475	0.0137667
AK34_1097	lpxD	UDP-3-O-[3-hydroxymyristoyl] glucosamine N-acyltransferase (EC 2.3.1.191)	NZ_CP009795.1:1178621-1179728	21.4701	27.7612	0.370743	0.04125	0.0827852
AK34_1098	fabZ	3-hydroxyacyl-[acyl-carrier-protein] dehydratase, FabZ form (EC 4.2.1.59)	NZ_CP009795.1:1179857-1180325	35.3153	48.3607	0.453542	0.0169	0.0397793
AK34_1099	lpxA	Acyl-[acyl-carrier-protein]--UDP-N-acetylglucosamine O-acyltransferase (EC 2.3.1.129)	NZ_CP009795.1:1180383-1181172	29.2763	41.9866	0.520198	0.00335	0.010225
AK34_1100	lpxB	Lipid-A-disaccharide synthase (EC 2.4.1.182)	NZ_CP009795.1:1181175-1183768	12.3261	16.2743	0.400871	0.14605	0.231619
AK34_1101		Ribonuclease HII (EC 3.1.26.4)	NZ_CP009795.1:1181175-1183768	17.9867	26.0601	0.534915	0.0869	0.151737
AK34_1102		rRNA methylases	NZ_CP009795.1:1181175-1183768	8.45976	12.1563	0.523015	0.20485	0.302476
AK34_1103		Phosphoenolpyruvate synthase regulatory protein	NZ_CP009795.1:1183882-1184698	12.1833	10.0119	-0.283197	0.18185	0.275124
AK34_1104	ppsA	Phosphoenolpyruvate synthase (EC 2.7.9.2)	NZ_CP009795.1:1185074-1187474	23.3615	39.0086	0.739661	0.0001	0.0004689
AK34_1105		Putative activity regulator of membrane protease YbbK	NZ_CP009795.1:1187598-1188033	7.22898	7.3064	0.0153691	0.9597	0.971051
AK34_1106		Putative stomatin/prohibitin-family membrane protease subunit YbbK	NZ_CP009795.1:1188066-1189002	11.2228	12.8477	0.195077	0.33685	0.445617
AK34_1107	smpB	tmRNA-binding protein SmpB	NZ_CP009795.1:1189155-1189602	31.2689	20.4148	-0.615114	0.00345	0.010481
AK34_1108		Putative oligoketide cyclase/dehydratase or lipid transport protein YfjG	NZ_CP009795.1:1189700-1190138	14.5275	21.0209	0.533042	0.0176	0.0411748
AK34_1109		UPF0125 protein yfjF	NZ_CP009795.1:1190142-1190466	9.07273	8.45028	-0.102538	0.73035	0.799521
AK34_1110		FIG006442: Integral membrane protein	NZ_CP009795.1:1190554-1191538	4.8332	3.11616	-0.633211	0.0211	0.0478493
AK34_1111		FOG: WD40-like repeat	NZ_CP009795.1:1191632-1192325	1.71985	1.61798	-0.088087	0.83915	0.883912
AK34_1112		Malic enzyme	NZ_CP009795.1:1192356-1193514	0.632931	0.200536	-1.65818	1	1
AK34_1113		FIG00983866: hypothetical protein	NZ_CP009795.1:1193627-1194392	0.416177	0.548745	0.39894	1	1
AK34_1114		Putative transmembrane protein	NZ_CP009795.1:1194432-1195248	0.145284	0.170921	0.234451	1	1
AK34_1115	guaB	Inosine-5'-monophosphate dehydrogenase (EC 1.1.1.205) / CBS domain	NZ_CP009795.1:1195524-1196985	18.0674	19.2416	0.0908407	0.61325	0.702645
AK34_1116		FIG00452816: hypothetical protein	NZ_CP009795.1:1196991-1197609	9.13251	10.1201	0.148138	0.5253	0.626084
AK34_1117	guaA	GMP synthase [glutamine-hydrolyzing], amidotransferase subunit (EC 6.3.5.2) / GMP synthase [glutamine-hydrolyzing], ATP pyrophosphatase subunit (EC 6.3.5.2)	NZ_CP009795.1:1197724-1199344	7.76538	10.2532	0.400939	0.0421	0.0841938
AK34_1119		Integrase	NZ_CP009795.1:1199645-1200902	2.47765	1.67799	-0.562241	0.07525	0.135175
AK34_1121		Putative DNA-binding protein	NZ_CP009795.1:1201242-1201767	6.25247	4.03854	-0.630592	0.0414	0.0830434
AK34_1122		FIG00594786: hypothetical protein	NZ_CP009795.1:1201835-1205075	11.2265	13.204	0.234073	0.19525	0.291232
AK34_1123		Mobile element protein	NZ_CP009795.1:1205138-1205645	3.75305	4.08029	0.120609	0.71965	0.790694
			NZ_CP009795.1:1205873-1206625	1.19151	1.13835	-0.0658529	0.92555	0.947564
AK34_1125		Mobile element protein	NZ_CP009795.1:1205873-1206625	2.0065	0.469879	-2.09432	0.07575	0.135921
AK34_1126		Mobile element protein	NZ_CP009795.1:1206654-1208217	6.21484	4.0168	-0.629672	0.0045	0.0131511
AK34_1127		DNA polymerase III alpha subunit (EC 2.7.7.7)	NZ_CP009795.1:1208257-1208854	6.1391	6.72203	0.13087	0.6241	0.712116
AK34_1128		Mobile element protein	NZ_CP009795.1:1209097-1209361	5.35624	5.74362	0.100739	0.79615	0.851235
			NZ_CP009795.1:1209423-1209882	2.39846	3.28856	0.455349	0.27655	0.381569
AK34_1129		Mobile element protein	NZ_CP009795.1:1210831-1212091	10.1758	14.259	0.486728	0.0125	0.0310396
AK34_1130		ATPas	NZ_CP009795.1:1212230-1217126	6.11252	6.84622	0.16354	0.359	0.467866
AK34_1131		Transcriptional regulator, LysR family	NZ_CP009795.1:1217947-1218910	1.1099	1.35839	0.291475	0.49405	0.597131
AK34_1132		Dihydroxy-acid dehydratase (EC 4.2.1.9)	NZ_CP009795.1:1218997-1220713	0.199872	0.335518	0.747313	1	1
AK34_1133		4-hydroxybenzoate transporter	NZ_CP009795.1:1220714-1223004	0.337222	0.283164	-0.252061	1	1
AK34_1134	tfdA	alpha-ketoglutarate-dependent 2,4-dichlorophenoxyacetate dioxygenase	NZ_CP009795.1:1220714-1223004	1.73894	2.07762	0.25672	0.5117	0.613896
AK34_1135		protein of unknown function DUF521	NZ_CP009795.1:1223004-1224743	0.266496	0.399842	0.585317	1	1
AK34_1136		Uncharacterized conserved protein	NZ_CP009795.1:1223004-1224743	0.427581	0.643352	0.589412	1	1
AK34_1137		FAD dependent oxidoreductase	NZ_CP009795.1:1224777-1226103	0.359309	0.606216	0.754605	1	1
AK34_1138		4-hydroxybenzoate transporter	NZ_CP009795.1:1226268-1227672	0.388471	0.425248	0.130497	1	1
AK34_1139		Outer membrane protein (porin)	NZ_CP009795.1:1227817-1229008	0.426957	0.352465	-0.276611	1	1
AK34_1140		Putative ligase protein (EC 6.-.-.-)	NZ_CP009795.1:1229306-1229894	1.7461	2.19786	0.331965	0.447	0.553376
AK34_1141		ADP-ribose pyrophosphatase (EC 3.6.1.13)	NZ_CP009795.1:1229923-1230364	0.576537	1.37877	1.25789	0.13025	0.210751
AK34_1142		FIG028220: hypothetical protein co-occurring with HEAT repeat protein	NZ_CP009795.1:1230599-1231933	0.256517	0.17229	-0.574214	1	1
AK34_1143		HEAT repeat-containing protein	NZ_CP009795.1:1230599-1231933	0.173312	0.0890233	-0.961114	1	1
AK34_1144		Organosulfonate ABC transporter ATP-binding protein	NZ_CP009795.1:1231977-1233638	0.262712	0.142811	-0.879374	1	1
AK34_1145		Organosulfonate ABC transporter permease protein	NZ_CP009795.1:1231977-1233638	0.397062	0.653328	0.718441	1	1
AK34_1146		Organosulfonate ABC transporter substrate-binding protein	NZ_CP009795.1:1233676-1235101	0.334347	0.177428	-0.914112	1	1
AK34_1147		Adenylylsulfate reductase beta-subunit (EC 1.8.99.2)	NZ_CP009795.1:1235148-1235394	1.10326	0.56417	-0.967571	0.4188	0.52683
AK34_1148		Adenylylsulfate reductase alpha-subunit (EC 1.8.99.2)	NZ_CP009795.1:1235408-1237921	0.255393	0.250732	-0.0265734	1	1
AK34_1149		Putative alkanesulfonate metabolism utilization regulator	NZ_CP009795.1:1235408-1237921	0.460608	0.524347	0.186983	1	1
AK34_1151		Oxalate/formate antiporter	NZ_CP009795.1:1238354-1239566	0.242385	0.433655	0.83925	1	1
AK34_1152		Methyl-accepting chemotaxis protein	NZ_CP009795.1:1239819-1240793	6.08451	8.68042	0.512625	0.1795	0.272293
AK34_1153		tRNA-specific adenosine-34 deaminase (EC 3.5.4.33)	NZ_CP009795.1:1239819-1240793	10.0774	8.60363	-0.228103	0.39205	0.500774
AK34_1154		Muramoyltetrapeptide carboxypeptidase (EC 3.4.17.13)	NZ_CP009795.1:1240905-1241844	12.3669	20.0144	0.69456	0.00035	0.00143978
AK34_1155		Transcriptional regulator, GntR family	NZ_CP009795.1:1242153-1242858	0.693258	1.18699	0.775844	0.20395	0.301489
AK34_1156		Cytosine/purine/uracil/thiamine/allantoin permease family protein	NZ_CP009795.1:1243007-1244492	0.824438	1.51151	0.874508	0.02425	0.0536204
AK34_1157		Allantoin racemase (EC 5.1.99.3)	NZ_CP009795.1:1244502-1245342	0.246761	0.107146	-1.20354	1	1
AK34_1158		Uricase (urate oxidase) (EC 1.7.3.3)	NZ_CP009795.1:1245490-1246962	1.45644	3.18893	1.13063	0.00395	0.0117642
AK34_1159	uraD	2-oxo-4-hydroxy-4-carboxy-5-ureidoimidazoline (OHCU) decarboxylase (EC 4.1.1.97)	NZ_CP009795.1:1245490-1246962	1.54121	2.69949	0.808624	0.11195	0.186367
AK34_1160	alc	Allantoicase (EC 3.5.3.4)	NZ_CP009795.1:1247024-1248547	0.898187	2.47717	1.4636	0.0032	0.00986534
AK34_1161		Ureidoglycolate lyase (EC 4.3.2.3)	NZ_CP009795.1:1247024-1248547	1.43381	2.72811	0.928052	0.09805	0.167467
			NZ_CP009795.1:1248845-1249058	0.243286	0.396753	0.705588	1	1
AK34_1162		FIG137887: membrane protein related to purine degradation	NZ_CP009795.1:1249389-1250583	1.42659	3.67578	1.36548	0.0003	0.00125896
AK34_1164	uraH	5-hydroxyisourate hydrolase (EC 3.5.2.17)	NZ_CP009795.1:1250636-1250990	1.47121	5.29064	1.84644	0.00635	0.0176288
AK34_1165		Guanine deaminase (EC 3.5.4.3); Hydroxydechloroatrazine ethylaminohydrolase (EC 3.5.99.3)	NZ_CP009795.1:1251493-1252906	1.48621	0.842158	-0.819471	0.03875	0.0787759
AK34_1166		Transcriptional regulator, LysR family	NZ_CP009795.1:1253028-1253958	3.93329	3.21362	-0.291538	0.29935	0.405745
AK34_1167		Dodecin (COG3360) Flavin-binding	NZ_CP009795.1:1254177-1254387	1.02255	0.96841	-0.078482	1	1
AK34_1168		3-hydroxyisobutyrate dehydrogenase (EC 1.1.1.31)	NZ_CP009795.1:1254523-1255417	2.48203	6.4432	1.37626	5e-05	0.000248091
AK34_1169		FIG00454953: hypothetical protein	NZ_CP009795.1:1255483-1255975	7.34395	15.0592	1.03602	0.0001	0.0004689
AK34_1170	mscL	Large-conductance mechanosensitive channel	NZ_CP009795.1:1256256-1256688	10.8502	16.3779	0.594029	0.0128	0.0316377
AK34_1171		FIG140336: TPR domain protein	NZ_CP009795.1:1256932-1258129	3.14003	7.16493	1.19017	5e-05	0.000248091
AK34_1172		Suppressor of sigma54-dependent transcription, PspA-like	NZ_CP009795.1:1258205-1258886	8.97414	16.9543	0.917804	5e-05	0.000248091
AK34_1173		Multimodular transpeptidase-transglycosylase (EC 2.4.1.129) (EC 3.4.-.-)	NZ_CP009795.1:1259324-1261838	10.1342	14.3176	0.498555	0.00575	0.0162172
AK34_1174		FIG00452988: hypothetical protein	NZ_CP009795.1:1261954-1262428	1.01538	3.06998	1.59621	0.0148	0.0356449
AK34_1175	psdht	Putative amino-acid dehydratase (EC 4.2.-.-)	NZ_CP009795.1:1262552-1263572	2.72696	5.74697	1.07551	0.00025	0.00106869
AK34_1176	argE	Acetylornithine deacetylase (EC 3.5.1.16)	NZ_CP009795.1:1263633-1264854	7.07138	13.1468	0.894644	5e-05	0.000248091
AK34_1177	mfd	Transcription-repair coupling factor	NZ_CP009795.1:1264946-1268417	5.39874	6.28914	0.220239	0.22995	0.330664
AK34_1178	ispD	2-C-methyl-D-erythritol 4-phosphate cytidylyltransferase (EC 2.7.7.60)	NZ_CP009795.1:1268523-1269234	5.36608	5.04801	-0.0881531	0.74215	0.808708
AK34_1179	ispF	2-C-methyl-D-erythritol 2,4-cyclodiphosphate synthase (EC 4.6.1.12)	NZ_CP009795.1:1269260-1269746	7.38475	12.4786	0.75683	0.0054	0.0153891
AK34_1180		Alkylhydroperoxidase protein D	NZ_CP009795.1:1269867-1270395	3.03398	3.98306	0.392666	0.26435	0.368142
AK34_1181		Alkyl hydroperoxide reductase protein C (EC 1.6.4.-)	NZ_CP009795.1:1270472-1271021	244.571	398.048	0.702685	0.00065	0.00248822
AK34_1182		Osmolarity sensory histidine kinase EnvZ	NZ_CP009795.1:1271210-1272572	12.365	24.648	0.995213	5e-05	0.000248091
AK34_1183		Two-component system response regulator OmpR	NZ_CP009795.1:1272612-1273338	20.9043	29.7314	0.508191	0.0067	0.0184671
AK34_1184		FIG00454707: hypothetical protein	NZ_CP009795.1:1273604-1273883	7.54428	6.575	-0.198393	0.56255	0.65945
AK34_1185		Putative signal peptide protein	NZ_CP009795.1:1274007-1275543	6.31778	1.74356	-1.85738	5e-05	0.000248091
AK34_1186		Uncharacterized protein conserved in bacteria	NZ_CP009795.1:1275615-1276827	7.6385	2.1065	-1.85844	5e-05	0.000248091
AK34_1187	hpnD	Phytoene synthase (EC 2.5.1.32)	NZ_CP009795.1:1276836-1277670	10.8319	6.28722	-0.784791	0.0011	0.00393434
AK34_1188		tRNA-Leu	NZ_CP009795.1:1277904-1277991	186.578	418.761	1.16635	5e-05	0.000248091
AK34_1189		FIG00453810: hypothetical protein	NZ_CP009795.1:1278128-1278359	6.13272	3.72968	-0.717473	0.12505	0.203909
AK34_1190		Deacetylases, including yeast histone deacetylase and acetoin utilization protein	NZ_CP009795.1:1278465-1279575	1.44521	0.395514	-1.86948	0.0119	0.0298046
AK34_1191		Permeases of the major facilitator superfamily	NZ_CP009795.1:1279589-1280801	0.564129	0.221644	-1.34778	1	1
AK34_1192		Outer membrane protein (porin)	NZ_CP009795.1:1280837-1281881	1.31696	0.312593	-2.07485	0.01825	0.0424625
AK34_1193		DNA-binding HTH domain-containing proteins	NZ_CP009795.1:1282184-1283327	2.4746	2.56006	0.0489838	0.869	0.905533
AK34_1194		2-dehydropantoate 2-reductase (EC 1.1.1.169)	NZ_CP009795.1:1283424-1284423	4.86176	3.06593	-0.665156	0.01595	0.0379358
AK34_1195		Transcriptional regulator, MarR family	NZ_CP009795.1:1284453-1284903	13.2884	9.81103	-0.437692	0.076	0.136253
AK34_1196		Glycerate kinase (EC 2.7.1.31)	NZ_CP009795.1:1284965-1286111	4.36305	3.68944	-0.241934	0.3467	0.455666
AK34_1197	tig	Cell division trigger factor (EC 5.2.1.8)	NZ_CP009795.1:1286487-1287834	62.9431	57.6428	-0.126907	0.4828	0.587201
AK34_1198	clpP	ATP-dependent Clp protease proteolytic subunit (EC 3.4.21.92)	NZ_CP009795.1:1287974-1288628	77.6716	122.411	0.656277	0.00045	0.00179199
AK34_1199	clpX	ATP-dependent Clp protease ATP-binding subunit ClpX	NZ_CP009795.1:1288792-1290064	53.1053	99.6162	0.907525	5e-05	0.000248091
AK34_1200	lon	ATP-dependent protease La (EC 3.4.21.53) Type I	NZ_CP009795.1:1290261-1292685	44.9994	91.7583	1.02793	5e-05	0.000248091
AK34_1201	gene_biotype=tRNA	tRNA-Val	NZ_CP009795.1:1292877-1292953	2622.64	5811.05	1.14778	5e-05	0.000248091
AK34_1202	gene_biotype=tRNA	tRNA-Asp	NZ_CP009795.1:1292976-1293053	5250.88	5821.87	0.148924	0.5156	0.617462
AK34_1204		Peptidyl-prolyl cis-trans isomerase PpiD (EC 5.2.1.8)	NZ_CP009795.1:1293671-1295609	19.1452	17.9218	-0.0952704	0.5993	0.690955
AK34_1205		Arylesterase precursor (EC 3.1.1.2)	NZ_CP009795.1:1295680-1297067	7.59362	7.55957	-0.00648224	0.9849	0.987773
AK34_1206		putative ATP-binding component of a transport system	NZ_CP009795.1:1295680-1297067	9.48616	13.0184	0.456652	0.1057	0.177861
AK34_1207		Glucose-6-phosphate isomerase (EC 5.3.1.9)	NZ_CP009795.1:1297116-1298739	8.63584	14.7955	0.776749	5e-05	0.000248091
AK34_1208		NAD(P)H-hydrate epimerase (EC 5.1.99.6) / ADP-dependent (S)-NAD(P)H-hydrate dehydratase (EC 4.2.1.136)	NZ_CP009795.1:1298851-1300396	1.62803	1.39811	-0.21965	0.48535	0.589409
AK34_1209		D-amino acid dehydrogenase (EC 1.4.99.1)	NZ_CP009795.1:1300444-1301749	4.21169	2.64237	-0.672567	0.012	0.0300165
AK34_1210	purL	Phosphoribosylformylglycinamidine synthase, synthetase subunit (EC 6.3.5.3) / Phosphoribosylformylglycinamidine synthase, glutamine amidotransferase subunit (EC 6.3.5.3)	NZ_CP009795.1:1302089-1306154	6.89125	6.80845	-0.0174379	0.925	0.947178
AK34_1211		Acetyltransferase	NZ_CP009795.1:1306161-1306713	3.47411	3.18383	-0.125881	0.7185	0.789748
AK34_1212		Peptidyl-prolyl cis-trans isomerase (EC 5.2.1.8)	NZ_CP009795.1:1306863-1307646	19.6668	23.7326	0.27111	0.1518	0.238754
AK34_1213		Cell division protein BolA	NZ_CP009795.1:1307664-1307973	10.0488	9.28071	-0.114721	0.69225	0.769104
AK34_1214	ispZ	Intracellular septation protein A	NZ_CP009795.1:1307974-1308505	16.0889	25.1724	0.64578	0.002	0.00659099
AK34_1215	msrB	Peptide methionine sulfoxide reductase MsrB (EC 1.8.4.12)	NZ_CP009795.1:1308644-1309076	10.4998	23.7525	1.17772	5e-05	0.000248091
AK34_1216		UPF0061 protein YdiU	NZ_CP009795.1:1309114-1310683	5.71634	7.53738	0.398971	0.05515	0.104721
AK34_1217		3-methylmercaptopropionyl-CoA ligase (EC 6.2.1.44) of DmdB2 type	NZ_CP009795.1:1310828-1312472	1.76243	1.33022	-0.405905	0.1887	0.283336
AK34_1218		Enoyl-CoA hydratase (EC 4.2.1.17) / Delta(3)-cis-delta(2)-trans-enoyl-CoA isomerase (EC 5.3.3.8) / 3-hydroxyacyl-CoA dehydrogenase (EC 1.1.1.35) / 3-hydroxybutyryl-CoA epimerase (EC 5.1.2.3)	NZ_CP009795.1:1312673-1314758	2.09379	2.14583	0.0354231	0.8925	0.923286
AK34_1219		Nicotinamidase (EC 3.5.1.19)	NZ_CP009795.1:1314815-1315448	0.670813	0.497106	-0.432357	1	1
AK34_1220		3-ketoacyl-CoA thiolase (EC 2.3.1.16) @ Acetyl-CoA acetyltransferase (EC 2.3.1.9)	NZ_CP009795.1:1315497-1316676	1.31256	1.82804	0.477914	0.18385	0.277488
AK34_1221		Diguanylate cyclase	NZ_CP009795.1:1316926-1318327	1.19425	2.68346	1.16799	0.00135	0.00469079
AK34_1222		Glycogen debranching enzyme	NZ_CP009795.1:1318423-1320568	0.906376	1.11401	0.297578	0.3698	0.478876
AK34_1223		hypothetical protein	NZ_CP009795.1:1321444-1322272	2.39081	2.49761	0.0630468	0.84805	0.890213
AK34_1224		hypothetical protein	NZ_CP009795.1:1322363-1323566	1.69451	1.14965	-0.55967	0.1299	0.210322
AK34_1225		Stress responsive alpha-beta barrel domain protein Dabb	NZ_CP009795.1:1324575-1325366	11.7001	25.6172	1.13058	0.00025	0.00106869
AK34_1226		Thioesterase	NZ_CP009795.1:1324575-1325366	2.65313	4.24111	0.676748	0.20055	0.297543
AK34_1227		Esterase/lipase	NZ_CP009795.1:1325777-1326737	3.21622	3.13252	-0.0380425	0.89635	0.92597
AK34_1228		GNAT family acetyltransferase YjcF	NZ_CP009795.1:1326771-1327212	4.19722	5.2222	0.315222	0.34765	0.456694
AK34_1229		FIG005761: hypothetical protein	NZ_CP009795.1:1327228-1328074	5.42638	8.41433	0.632858	0.01025	0.0263839
AK34_1230		Folate-dependent protein for Fe/S cluster synthesis/repair in oxidative stress	NZ_CP009795.1:1328148-1329183	3.65313	5.98297	0.71173	0.00595	0.0166813
AK34_1231		FIG004453: protein YceG like	NZ_CP009795.1:1329260-1330900	9.81463	11.9351	0.282208	0.21405	0.313028
AK34_1232	tmk	Thymidylate kinase (EC 2.7.4.9)	NZ_CP009795.1:1329260-1330900	6.02551	8.59088	0.511723	0.158	0.246362
AK34_1233	holB	DNA polymerase III delta prime subunit (EC 2.7.7.7)	NZ_CP009795.1:1330918-1331947	4.65807	5.44697	0.225723	0.34685	0.455841
AK34_1234		Putative deoxyribonuclease YcfH	NZ_CP009795.1:1332081-1332861	17.2953	39.1505	1.17865	5e-05	0.000248091
AK34_1235		FOG: Ankyrin repeat	NZ_CP009795.1:1332903-1333605	9.1523	18.1921	0.991105	5e-05	0.000248091
AK34_1236		FIG00454645: hypothetical protein	NZ_CP009795.1:1333735-1334092	19.365	33.9464	0.80981	0.00015	0.000676388
AK34_1237		Small-conductance mechanosensitive channel	NZ_CP009795.1:1334185-1335358	9.96116	16.5056	0.728566	0.0001	0.0004689
AK34_1238		putative RecF protein	NZ_CP009795.1:1335385-1336567	3.57634	5.09997	0.512005	0.03895	0.0791412
AK34_1239		Glycosyltransferase	NZ_CP009795.1:1336826-1337891	9.85885	8.29813	-0.248633	0.23315	0.334402
AK34_1240		putative lipoprotein	NZ_CP009795.1:1337984-1338572	30.8477	72.2792	1.22842	5e-05	0.000248091
AK34_1241		Kynurenine formamidase, bacterial (EC 3.5.1.9)	NZ_CP009795.1:1338801-1339251	2.90125	1.94664	-0.57569	0.2164	0.3154
AK34_1242		Phosphate starvation-inducible protein PsiF	NZ_CP009795.1:1339567-1339858	16.9453	19.9834	0.237918	0.32275	0.430407
AK34_1243		L-asparaginase (EC 3.5.1.1)	NZ_CP009795.1:1340143-1341166	3.61617	2.87849	-0.32915	0.24165	0.34381
AK34_1244		FIG00455140: hypothetical protein	NZ_CP009795.1:1341256-1341727	18.8215	44.0412	1.22647	5e-05	0.000248091
AK34_1245		2-hydroxy-3-oxopropionate reductase (EC 1.1.1.60)	NZ_CP009795.1:1342222-1343113	0.944773	1.01785	0.107483	1	1
AK34_1246	hyi	Hydroxypyruvate isomerase (EC 5.3.1.22)	NZ_CP009795.1:1343154-1343964	4.70562	2.16294	-1.12139	0.0018	0.00601248
AK34_1247	gcl	Glyoxylate carboligase (EC 4.1.1.47)	NZ_CP009795.1:1344010-1345786	0.668571	0.711419	0.0896183	1	1
AK34_1248		Transcriptional regulator, LysR family	NZ_CP009795.1:1345950-1346862	1.79985	1.6792	-0.100095	0.7862	0.843273
AK34_1249		RNA polymerase sigma-E factor	NZ_CP009795.1:1347016-1348562	0.826528	1.24415	0.590021	0.362	0.470854
AK34_1250		FIG00455102: hypothetical protein	NZ_CP009795.1:1347016-1348562	0.976568	0.800806	-0.286268	1	1
AK34_1251	rpsF	SSU ribosomal protein S6p	NZ_CP009795.1:1348789-1349164	69.8696	69.0054	-0.0179545	0.9193	0.942721
AK34_1252		Primosomal replication protein N	NZ_CP009795.1:1349203-1349503	41.9356	41.7681	-0.0057734	0.97805	0.983093
AK34_1253	rpsR	SSU ribosomal protein S18p @ SSU ribosomal protein S18p, zinc-independent	NZ_CP009795.1:1349506-1349782	76.9369	61.1972	-0.330209	0.0776	0.138484
AK34_1254	rplI	LSU ribosomal protein L9p	NZ_CP009795.1:1349809-1350262	123.344	81.1932	-0.603258	0.0009	0.00330788
AK34_1255	dnaB	Replicative DNA helicase (DnaB) (EC 3.6.4.12)	NZ_CP009795.1:1350397-1351780	15.1529	19.5474	0.367379	0.0433	0.0860827
AK34_1256		Phosphate transport regulator (distant homolog of PhoU)	NZ_CP009795.1:1351918-1352545	28.1304	29.496	0.0683901	0.7162	0.788045
AK34_1257		Probable low-affinity inorganic phosphate transporter	NZ_CP009795.1:1352555-1353566	28.6672	24.8778	-0.204543	0.2615	0.365235
AK34_1258		Cell wall-associated hydrolases (invasion-associated proteins)	NZ_CP009795.1:1353803-1354910	7.79893	9.37414	0.265411	0.2069	0.304777
AK34_1259		Predicted ATPase related to phosphate starvation-inducible protein PhoH	NZ_CP009795.1:1355146-1356946	28.549	69.1013	1.27527	5e-05	0.000248091
AK34_1260		Thiol peroxidase, Bcp-type (EC 1.11.1.15)	NZ_CP009795.1:1357280-1357742	14.0568	19.1764	0.448064	0.04195	0.0839246
AK34_1261		4-deoxy-4-formamido-L-arabinose-phosphoundecaprenol deformylase ArnD (EC 3.5.1.n3)	NZ_CP009795.1:1357848-1358745	13.3312	16.9847	0.349429	0.076	0.136253
AK34_1262		UDP-glucuronic acid oxidase (UDP-4-keto-hexauronic acid decarboxylating) (EC 1.1.1.305)	NZ_CP009795.1:1358757-1361776	20.6765	25.9159	0.325844	0.1587	0.247298
AK34_1263		UDP-4-amino-4-deoxy-L-arabinose formyltransferase (EC 2.1.2.13)	NZ_CP009795.1:1358757-1361776	8.25086	7.72351	-0.0952885	0.8228	0.870858
AK34_1264		Undecaprenyl-phosphate 4-deoxy-4-formamido-L-arabinose transferase (EC 2.4.2.53)	NZ_CP009795.1:1358757-1361776	6.65436	7.02428	0.0780495	0.857	0.896796
AK34_1265		UDP-4-amino-4-deoxy-L-arabinose--oxoglutarate aminotransferase (EC 2.6.1.87)	NZ_CP009795.1:1361782-1362934	9.12303	7.99112	-0.191116	0.3627	0.471517
AK34_1266		Undecaprenyl phosphate-aminoarabinose flippase subunit ArnE @ Undecaprenyl phosphate-aminoarabinose flippase subunit ArnF	NZ_CP009795.1:1363065-1363437	13.6344	17.0174	0.319756	0.178	0.270604
AK34_1267		Undecaprenyl phosphate-alpha-4-amino-4-deoxy-L-arabinose arabinosyl transferase (EC 2.4.2.43) @ Melittin resistance protein PqaB @ Polymyxin resistance protein PmrK	NZ_CP009795.1:1363451-1365128	9.22141	8.83905	-0.0610962	0.75	0.815243
AK34_1268		Membrane protein	NZ_CP009795.1:1365238-1365613	8.35977	9.09288	0.121273	0.67335	0.753227
AK34_1269		Alanine transaminase (EC 2.6.1.2)	NZ_CP009795.1:1365925-1367164	14.314	11.885	-0.268287	0.1573	0.245593
AK34_1270		Homoserine dehydrogenase (EC 1.1.1.3)	NZ_CP009795.1:1367217-1368546	8.94395	7.83926	-0.190193	0.361	0.470001
AK34_1271	thrC	Threonine synthase (EC 4.2.3.1)	NZ_CP009795.1:1368560-1370012	9.40536	8.88622	-0.0819135	0.67785	0.756926
AK34_1272		Molybdopterin molybdenumtransferase (EC 2.10.1.1)	NZ_CP009795.1:1370304-1371552	3.73163	2.89408	-0.366702	0.16265	0.252114
AK34_1273	moaD	Molybdopterin synthase sulfur carrier subunit	NZ_CP009795.1:1371569-1371827	3.01423	2.07446	-0.539053	0.3683	0.477251
AK34_1274		Molybdopterin synthase catalytic subunit MoaE (EC 2.8.1.12)	NZ_CP009795.1:1371837-1372314	10.9379	12.5426	0.197493	0.39665	0.505278
AK34_1275		Truncated hemoglobins	NZ_CP009795.1:1372426-1372996	3.57173	4.67554	0.388511	0.2254	0.325803
AK34_1276		Nitrite-sensitive transcriptional repressor NsrR	NZ_CP009795.1:1373253-1373769	6.8781	7.97696	0.213828	0.42625	0.534011
AK34_1277	clpB	ClpB protein	NZ_CP009795.1:1373904-1376502	5.52133	6.39845	0.212707	0.2663	0.370253
AK34_1278		FIG00454267: hypothetical protein	NZ_CP009795.1:1376611-1377043	9.1061	15.2439	0.743328	0.0034	0.0103567
AK34_1279		hypothetical protein formerly called flagellar hook-length control protein FliK	NZ_CP009795.1:1377131-1377740	5.10173	8.89103	0.801364	0.0034	0.0103567
AK34_1280		Transcriptional regulator, MerR family	NZ_CP009795.1:1378018-1378931	0.352631	0.975546	1.46805	1	1
AK34_1281		4-carboxymuconolactone decarboxylase (EC 4.1.1.44)	NZ_CP009795.1:1378018-1378931	1.38687	3.78906	1.45001	0.0114	0.0288034
AK34_1282		Transcriptional activator of acetoin dehydrogenase operon AcoR	NZ_CP009795.1:1378979-1380899	0.604254	1.5752	1.38231	0.0016	0.00543152
			NZ_CP009795.1:1380998-1381412	0.0477262	0.418201	3.13134	1	1
AK34_1283		Acetoin catabolism protein X, possible NAD kinase	NZ_CP009795.1:1381416-1382475	0.165456	0.467117	1.49733	1	1
AK34_1284		Short-chain alcohol dehydrogenase associated with acetoin utilization	NZ_CP009795.1:1382524-1383301	0.235102	0.958513	2.02751	1	1
AK34_1285	acoA	Acetoin dehydrogenase E1 component alpha-subunit (EC 1.2.4.-)	NZ_CP009795.1:1383398-1384382	0.476614	0.756173	0.665895	1	1
AK34_1286	acoB	Acetoin dehydrogenase E1 component beta-subunit (EC 1.2.4.-)	NZ_CP009795.1:1384439-1385444	0.265229	0.498369	0.909976	1	1
AK34_1287		Dihydrolipoamide acetyltransferase component (E2) of acetoin dehydrogenase complex (EC 2.3.1.12)	NZ_CP009795.1:1385448-1386564	0.530812	0.421712	-0.331945	1	1
AK34_1288	lipA	Lipoyl synthase (EC 2.8.1.8)	NZ_CP009795.1:1386566-1387532	0.799639	0.522753	-0.613218	1	1
AK34_1289		Na+-driven multidrug efflux pump	NZ_CP009795.1:1387543-1388899	4.13357	4.16181	0.00982236	0.9655	0.974859
AK34_1290		Probable inner membrane transmembrane protein	NZ_CP009795.1:1388901-1390659	3.82984	4.38374	0.194881	0.37965	0.489171
AK34_1291	rpmE2	LSU ribosomal protein L31p @ LSU ribosomal protein L31p, zinc-independent	NZ_CP009795.1:1390876-1391140	117.618	125.603	0.0947511	0.5962	0.688282
AK34_1292		Putative inner membrane protein	NZ_CP009795.1:1391297-1392131	4.00385	4.35542	0.121424	0.6564	0.738778
AK34_1293		Permeases of the major facilitator superfamily	NZ_CP009795.1:1392169-1394223	2.42981	1.56869	-0.631285	0.03915	0.0794766
AK34_1294		Predicted transcriptional regulators	NZ_CP009795.1:1392169-1394223	1.28063	0.888639	-0.527187	0.48925	0.593037
AK34_1295	rho	Transcription termination factor Rho	NZ_CP009795.1:1394355-1395618	43.1627	41.9258	-0.0419472	0.8154	0.86551
AK34_1296	trxA	Thioredoxin	NZ_CP009795.1:1395812-1396139	41.4338	48.1733	0.217426	0.2646	0.368377
AK34_1297	dnaX	DNA polymerase III subunits gamma and tau (EC 2.7.7.7)	NZ_CP009795.1:1396749-1399113	9.08057	10.2563	0.175659	0.32975	0.437752
AK34_1298		FIG000557: hypothetical protein co-occurring with RecR	NZ_CP009795.1:1399207-1399534	33.997	25.7653	-0.399978	0.05855	0.10999
AK34_1299	recR	Recombination protein RecR	NZ_CP009795.1:1399565-1400162	12.5068	13.7364	0.135293	0.5356	0.635225
AK34_1300		L-carnitine dehydratase/bile acid-inducible protein F	NZ_CP009795.1:1400209-1401415	16.7085	27.1806	0.701995	0.00015	0.000676388
AK34_1301	surE	5-nucleotidase SurE (EC 3.1.3.5)	NZ_CP009795.1:1401530-1403212	10.8338	16.4973	0.606684	0.05405	0.102997
AK34_1302	pcm	Protein-L-isoaspartate O-methyltransferase (EC 2.1.1.77)	NZ_CP009795.1:1401530-1403212	17.268	25.455	0.559844	0.0132	0.0324413
AK34_1303		Lipoprotein NlpD	NZ_CP009795.1:1403217-1404099	25.8017	40.5328	0.651623	0.0006	0.00231435
AK34_1304	rpoS	RNA polymerase sigma factor RpoS	NZ_CP009795.1:1404110-1405196	197.111	977.588	2.31022	5e-05	0.000248091
AK34_1305		Polysaccharide biosynthesis protein WlaX	NZ_CP009795.1:1405199-1405976	11.7916	24.5631	1.05874	5e-05	0.000248091
AK34_1306		Metal-dependent hydrolase	NZ_CP009795.1:1406008-1406863	6.15455	9.09558	0.563512	0.0146	0.0352409
AK34_1307	rumA	23S rRNA (uracil(1939)-C(5))-methyltransferase (EC 2.1.1.190)	NZ_CP009795.1:1406994-1408449	7.0692	4.28993	-0.720593	0.0012	0.00424417
AK34_1308		Integral membrane protein, interacts with FtsH	NZ_CP009795.1:1408514-1409213	50.7014	84.4766	0.736525	0.0001	0.0004689
AK34_1309		Nucleoside diphosphate kinase (EC 2.7.4.6)	NZ_CP009795.1:1409463-1409889	76.1607	93.9484	0.302823	0.0924	0.159494
AK34_1310	rlmN	23S rRNA (adenine(2503)-C(2))-methyltransferase & tRNA (adenine(37)-C(2))-methyltransferase (EC 2.1.1.192)	NZ_CP009795.1:1409943-1411083	12.4265	13.6536	0.13586	0.4801	0.584568
AK34_1311		Cytoskeleton protein RodZ	NZ_CP009795.1:1411247-1412264	19.0479	25.1107	0.398674	0.0287	0.0615161
AK34_1312	ispG gene_synonym=gcpE	1-hydroxy-2-methyl-2-(E)-butenyl 4-diphosphate synthase (EC 1.17.7.1)	NZ_CP009795.1:1412385-1413690	21.1336	24.739	0.22725	0.2081	0.306148
AK34_1313	hisS	Histidyl-tRNA synthetase (EC 6.1.1.21)	NZ_CP009795.1:1413706-1415047	22.9891	36.1185	0.651791	0.00025	0.00106869
AK34_1314		Mlr7403 protein	NZ_CP009795.1:1415102-1415732	24.0779	39.8401	0.726515	0.00015	0.000676388
AK34_1315	yfgL	Outer membrane beta-barrel assembly protein BamB	NZ_CP009795.1:1415773-1416919	23.366	31.6228	0.436556	0.01535	0.0367393
AK34_1316	engA	GTP-binding protein EngA	NZ_CP009795.1:1417166-1418504	11.0225	15.6578	0.506429	0.009	0.0236345
AK34_1317	hfq	RNA-binding protein Hfq	NZ_CP009795.1:1418644-1418884	45.4464	128.295	1.49723	5e-05	0.000248091
AK34_1318	hflX	GTP-binding protein HflX	NZ_CP009795.1:1418941-1420132	26.5342	48.0323	0.85615	5e-05	0.000248091
AK34_1319	hflK	HflK protein	NZ_CP009795.1:1420179-1421514	11.4626	14.3004	0.319128	0.0886	0.154173
AK34_1320	hflC	HflC protein	NZ_CP009795.1:1421529-1422429	14.2051	13.8998	-0.0313488	0.87405	0.909095
AK34_1321		Putative inner membrane protein YjeT (clustered with HflC)	NZ_CP009795.1:1422465-1422657	23.8886	29.8294	0.320412	0.19485	0.290746
AK34_1322	hisZ	ATP phosphoribosyltransferase regulatory subunit (EC 2.4.2.17)	NZ_CP009795.1:1422756-1423905	19.2369	18.4457	-0.0605931	0.74305	0.809462
AK34_1323	purA	Adenylosuccinate synthetase (EC 6.3.4.4)	NZ_CP009795.1:1424018-1425365	40.9388	50.7625	0.310296	0.0842	0.147979
AK34_1324		Xanthine-guanine phosphoribosyltransferase (EC 2.4.2.22)	NZ_CP009795.1:1425370-1425967	17.5718	18.4088	0.0671355	0.74695	0.812705
AK34_1325	kup	Kup system potassium uptake protein	NZ_CP009795.1:1426237-1428151	15.7696	14.591	-0.112069	0.5341	0.633969
AK34_1326		Transcription accessory protein (S1 RNA-binding domain)	NZ_CP009795.1:1428280-1430605	14.1943	12.3264	-0.20356	0.25755	0.36103
AK34_1327		Membrane protein involved in colicin uptake	NZ_CP009795.1:1430765-1431518	14.173	22.575	0.671577	0.00155	0.0052881
AK34_1328		ATPase involved in DNA repair	NZ_CP009795.1:1431594-1431810	15.896	48.5292	1.61019	5e-05	0.000248091
AK34_1329		DinG family ATP-dependent helicase YoaA	NZ_CP009795.1:1431865-1434112	10.8183	11.7914	0.124265	0.496	0.59901
AK34_1330	yfiO	Outer membrane beta-barrel assembly protein BamD	NZ_CP009795.1:1434225-1435050	36.5846	34.7739	-0.0732319	0.6823	0.760588
AK34_1331		Ribosomal large subunit pseudouridine synthase D (EC 5.4.99.23)	NZ_CP009795.1:1435091-1436294	16.9919	18.7765	0.14408	0.42665	0.53434
AK34_1332		FIG00003370: Multicopper polyphenol oxidase	NZ_CP009795.1:1436300-1437140	4.03384	4.04704	0.00471349	0.98955	0.990784
AK34_1334	phbC	Polyhydroxyalkanoic acid synthase	NZ_CP009795.1:1437501-1439376	15.4952	12.0778	-0.359464	0.0466	0.0912211
AK34_1335		Acetyl-CoA acetyltransferase (EC 2.3.1.9)	NZ_CP009795.1:1439475-1440657	10.2701	8.4666	-0.278596	0.17495	0.266919
AK34_1336	phbB-1	Acetoacetyl-CoA reductase (EC 1.1.1.36)	NZ_CP009795.1:1440774-1441515	19.5066	20.5939	0.0782547	0.6903	0.767406
AK34_1337	phaR	PhbF	NZ_CP009795.1:1441632-1442202	26.5993	47.422	0.83417	5e-05	0.000248091
AK34_1338		FIG00452583: hypothetical protein	NZ_CP009795.1:1442500-1442758	12.8777	12.4841	-0.0447804	0.87085	0.906838
AK34_1339	rimO	Ribosomal protein S12p Asp88 (E. coli) methylthiotransferase (EC 2.8.4.4)	NZ_CP009795.1:1443343-1444705	8.10563	9.77555	0.270255	0.1785	0.271213
AK34_1340		2-dehydro-3-deoxygluconokinase (EC 2.7.1.45)	NZ_CP009795.1:1444708-1445635	6.53313	7.5694	0.212404	0.3505	0.459576
AK34_1341		FIG00453884: hypothetical protein	NZ_CP009795.1:1446046-1446589	5.7541	6.54909	0.186705	0.49875	0.601666
AK34_1342	metC	Cystathionine beta-lyase (EC 4.4.1.8)	NZ_CP009795.1:1446692-1447874	9.2482	12.0414	0.380752	0.0628	0.116435
AK34_1343	serB	Phosphoserine phosphatase (EC 3.1.3.3)	NZ_CP009795.1:1447973-1448819	9.14826	10.0134	0.13036	0.54675	0.645196
AK34_1344		Transcriptional regulator, LysR family	NZ_CP009795.1:1449007-1449943	1.263	1.87177	0.567554	0.15325	0.240494
AK34_1345		Bifunctional protein: zinc-containing alcohol dehydrogenase; quinone oxidoreductase ( NADPH:quinone reductase) (EC 1.1.1.-); Similar to arginate lyase	NZ_CP009795.1:1450065-1451082	0.961154	1.59298	0.728889	0.09255	0.159692
AK34_1346		FIG00453584: hypothetical protein	NZ_CP009795.1:1451245-1452041	4.65398	7.39076	0.667257	0.02655	0.0576917
			NZ_CP009795.1:1451245-1452041	1.9649	4.29743	1.12902	0.10075	0.1712
AK34_1347		FIG00459591: hypothetical protein	NZ_CP009795.1:1452061-1452535	4.86298	9.51289	0.968044	0.0017	0.00572117
AK34_1348		YbbM seven transmembrane helix protein	NZ_CP009795.1:1452572-1454074	3.06636	4.34191	0.501801	0.10305	0.174305
AK34_1349		YbbL ABC transporter ATP-binding protein	NZ_CP009795.1:1452572-1454074	1.1285	0.697813	-0.6935	0.33145	0.439667
AK34_1350		Exported protein	NZ_CP009795.1:1454228-1456559	5.02047	6.44429	0.360199	0.07165	0.129836
AK34_1351		FIG00453698: hypothetical protein	NZ_CP009795.1:1456689-1457142	5.35505	10.5908	0.983842	0.0015	0.00513936
AK34_1352		ATPase components of ABC transporters with duplicated ATPase domains	NZ_CP009795.1:1457320-1458913	25.2693	17.8499	-0.501468	0.00565	0.0159797
AK34_1353		FIG00456143: hypothetical protein	NZ_CP009795.1:1459191-1459557	4.37587	4.43765	0.0202261	0.9523	0.966286
AK34_1354		Dioxygenases related to 2-nitropropane dioxygenase	NZ_CP009795.1:1459966-1461157	1.47964	8.5948	2.53822	5e-05	0.000248091
AK34_1355		Outer membrane protein W precursor	NZ_CP009795.1:1461222-1461864	4.76749	54.5352	3.51589	5e-05	0.000248091
AK34_1356		Phosphoenolpyruvate synthase (EC 2.7.9.2)	NZ_CP009795.1:1461939-1462143	11.0562	8.79692	-0.329787	0.3311	0.439267
AK34_1357		Putrescine ABC transporter putrescine-binding protein PotF (TC 3.A.1.11.2)	NZ_CP009795.1:1462550-1463645	24.2163	21.6637	-0.160701	0.37485	0.484015
AK34_1358		Putrescine transport ATP-binding protein PotG (TC 3.A.1.11.2)	NZ_CP009795.1:1463732-1466637	10.3329	11.5946	0.166206	0.60275	0.693877
AK34_1359		Putrescine transport system permease protein PotH (TC 3.A.1.11.2)	NZ_CP009795.1:1463732-1466637	7.76757	6.93106	-0.164386	0.6849	0.762864
AK34_1360		Putrescine transport system permease protein PotI (TC 3.A.1.11.2)	NZ_CP009795.1:1463732-1466637	7.71778	7.3578	-0.0689119	0.89985	0.928252
AK34_1361		Putative transmembrane protein	NZ_CP009795.1:1466790-1467597	4.79426	3.85414	-0.314899	0.2915	0.397474
AK34_1362		FIG003847: Oxidoreductase (flavoprotein)	NZ_CP009795.1:1467601-1469293	6.06138	5.14683	-0.235961	0.3436	0.452267
AK34_1363		FIG146518: Zn-dependent hydrolases, including glyoxylases	NZ_CP009795.1:1469321-1470206	7.69368	4.34669	-0.823756	0.0043	0.0126533
AK34_1364		Transcriptional regulator containing PAS, AAA-type ATPase, and DNA-binding domains	NZ_CP009795.1:1470443-1471850	0.650752	0.831098	0.352911	1	1
AK34_1365		FIG00456614: hypothetical protein	NZ_CP009795.1:1471914-1472478	2.21832	1.22669	-0.854693	0.10035	0.170605
AK34_1366		Transcriptional regulator, Cro/CI family	NZ_CP009795.1:1472486-1473387	1.66755	1.35244	-0.302158	0.75635	0.820153
AK34_1367		FIG00452854: hypothetical protein	NZ_CP009795.1:1472486-1473387	1.37439	0.631258	-1.12249	0.15745	0.245743
AK34_1368		Albicidin resistance protein	NZ_CP009795.1:1473603-1474632	2.92374	2.93047	0.00331466	0.9886	0.990174
AK34_1369		RND efflux system, outer membrane lipoprotein, NodT family	NZ_CP009795.1:1474751-1476287	0.828859	0.454453	-0.866997	1	1
AK34_1370		Acriflavin resistance protein	NZ_CP009795.1:1476289-1480548	17.8152	8.7704	-1.02239	5e-05	0.000248091
AK34_1371		Efflux transporter, RND family, MFP subunit, AcrA/E family	NZ_CP009795.1:1476289-1480548	1.60071	0.747085	-1.09937	0.447	0.553376
AK34_1372		Transcriptional regulator, AcrR family	NZ_CP009795.1:1480735-1481356	4.28815	3.99839	-0.100939	0.7363	0.803745
AK34_1373		Chloride channel protein EriC	NZ_CP009795.1:1481375-1483109	4.37239	2.7688	-0.659164	0.00675	0.0185805
AK34_1374		UPF0324 inner membrane protein YeiH	NZ_CP009795.1:1483212-1484286	1.04101	1.74449	0.744829	0.0698	0.127151
AK34_1375		Transcriptional regulator YeiE, LysR family	NZ_CP009795.1:1484397-1485291	1.68388	1.52012	-0.147603	0.70625	0.780591
AK34_1376		Epimerase KguE	NZ_CP009795.1:1485449-1486214	3.96586	9.59712	1.27497	5e-05	0.000248091
AK34_1377		2-ketogluconate kinase (EC 2.7.1.13)	NZ_CP009795.1:1486251-1487244	1.69996	1.51456	-0.166604	0.65765	0.739697
AK34_1378		2-ketogluconate transporter	NZ_CP009795.1:1487405-1488686	2.10994	2.3438	0.151645	0.61055	0.700669
AK34_1379	ghrB	2-ketogluconate 6-phosphate reductase (EC 1.1.1.43)	NZ_CP009795.1:1488690-1489656	2.28931	2.31648	0.017021	0.95795	0.969892
AK34_1380		2-ketogluconate utilization repressor PtxS	NZ_CP009795.1:1489997-1491041	6.2684	5.54575	-0.176715	0.44695	0.553365
AK34_1381		Membrane protein DUF2324 in 2-Ketogluconate Utilization cluster	NZ_CP009795.1:1491095-1491884	6.47801	5.2369	-0.306839	0.2255	0.325913
AK34_1382		FIG00454328: hypothetical protein	NZ_CP009795.1:1491897-1492260	6.26887	8.47927	0.435735	0.1561	0.243998
AK34_1383		FIG00455793: hypothetical protein	NZ_CP009795.1:1492300-1492732	5.02768	4.59145	-0.130946	0.69905	0.774515
AK34_1384		2-polyprenylphenol hydroxylase and related flavodoxin oxidoreductases	NZ_CP009795.1:1492851-1493400	4.5986	2.94092	-0.64493	0.0652	0.120102
AK34_1385		Transcriptional regulator, AsnC family	NZ_CP009795.1:1493712-1494177	4.51615	2.09661	-1.10703	0.013	0.0320334
			NZ_CP009795.1:1494365-1494563	0.822806	0.537846	-0.613361	1	1
AK34_1386		Saccharopine dehydrogenase and related proteins	NZ_CP009795.1:1494683-1495784	21.6193	15.1157	-0.516267	0.00535	0.0152705
AK34_1387		Phosphate starvation-inducible protein PhoH, predicted ATPase	NZ_CP009795.1:1495879-1496494	13.7034	6.9431	-0.980887	5e-05	0.000248091
AK34_1389	corA	Magnesium and cobalt transport protein CorA	NZ_CP009795.1:1496804-1497782	24.2144	16.7077	-0.535355	0.0044	0.0129031
AK34_1390		FIG00454660: hypothetical protein	NZ_CP009795.1:1497792-1498080	8.91236	9.85486	0.145028	0.6304	0.717535
AK34_1391		FIG00457084: hypothetical protein	NZ_CP009795.1:1498510-1498999	11.3458	6.92665	-0.711925	0.0095	0.0247334
AK34_1392		Mobile element protein	NZ_CP009795.1:1499352-1500843	4.62843	3.88038	-0.254326	0.27185	0.376435
AK34_1394		Mobile element protein	NZ_CP009795.1:1501148-1502408	9.10472	13.1002	0.524905	0.00865	0.0228739
AK34_1395		Amino acid transporters	NZ_CP009795.1:1502646-1503987	1.01416	0.968833	-0.0659683	1	1
AK34_1396	ramA	Aliphatic amidase AmiE (EC 3.5.1.4)	NZ_CP009795.1:1504132-1504978	0.776015	0.966419	0.316564	1	1
AK34_1397		transcriptional regulator, LuxR family	NZ_CP009795.1:1505163-1505982	3.10671	3.3824	0.12266	0.68495	0.762888
AK34_1398		3-oxoacyl-[acyl-carrier protein] reductase (EC 1.1.1.100)	NZ_CP009795.1:1506213-1506921	0.947808	0.985936	0.056899	1	1
AK34_1399		Transcriptional regulator, LysR family	NZ_CP009795.1:1506970-1507903	1.09244	1.7423	0.673435	0.1136	0.188527
AK34_1400		RidA/YER057c/UK114 superfamily, group 1	NZ_CP009795.1:1508058-1508523	0.323899	0.598402	0.885571	1	1
AK34_1401		Organic hydroperoxide resistance protein	NZ_CP009795.1:1508793-1509213	0.910708	1.96791	1.1116	0.10765	0.180497
AK34_1402		FIG00453791: hypothetical protein	NZ_CP009795.1:1509280-1509610	0.904899	0.170724	-2.40609	1	1
AK34_1403		FIG00458839: hypothetical protein	NZ_CP009795.1:1509685-1510012	3.04172	5.3262	0.808218	0.06065	0.113211
AK34_1404		Organic hydroperoxide resistance transcriptional regulator	NZ_CP009795.1:1510539-1511004	4.73422	4.04399	-0.227346	0.4986	0.601565
AK34_1406		Putative inner membrane protein	NZ_CP009795.1:1511308-1511680	0.298645	0.299199	0.00267526	1	1
AK34_1407		Enoyl-[acyl-carrier-protein] reductase [FMN] (EC 1.3.1.9) homolog	NZ_CP009795.1:1511814-1512915	0.347409	0.406862	0.227904	1	1
AK34_1408		Transporter, MFS superfamily	NZ_CP009795.1:1513244-1514456	0.991377	1.24825	0.332404	0.40825	0.516703
AK34_1409		Transcriptional regulator, LysR family	NZ_CP009795.1:1514574-1515501	0.756066	1.04502	0.466951	1	1
AK34_1410		Transporter, MFS superfamily	NZ_CP009795.1:1516001-1517459	0.25902	0.372268	0.523277	1	1
AK34_1411		Transcriptional regulator, LysR family	NZ_CP009795.1:1517565-1518459	0.441611	0.66246	0.585058	1	1
AK34_1412		probable ring-cleaving dioxygenase PA0880	NZ_CP009795.1:1518736-1519138	0.791978	0.661405	-0.259926	1	1
AK34_1413		Hydroxymethylglutaryl-CoA lyase (EC 4.1.3.4)	NZ_CP009795.1:1519154-1520117	0.202468	0.206186	0.0262536	1	1
AK34_1414		L-carnitine dehydratase/bile acid-inducible protein F	NZ_CP009795.1:1520132-1521323	0.511785	0.717046	0.486528	1	1
AK34_1415		hypothetical protein	NZ_CP009795.1:1521550-1522101	0	0.430039	inf	1	1
AK34_1416		FIG00460924: hypothetical protein	NZ_CP009795.1:1521550-1522101	0.251153	0.400172	0.672057	1	1
AK34_1417		Cobalt-zinc-cadmium resistance protein CzcA; Cation efflux system protein CusA	NZ_CP009795.1:1522383-1525614	0.905762	1.11914	0.305187	0.2841	0.389368
AK34_1418		Probable Co/Zn/Cd efflux system membrane fusion protein	NZ_CP009795.1:1525663-1527085	0.348947	0.39812	0.190196	1	1
AK34_1420		Heavy metal RND efflux outer membrane protein, CzcC family	NZ_CP009795.1:1527113-1530737	0.959891	1.77822	0.88949	0.30875	0.415944
AK34_1419		Heavy metal sensor histidine kinase	NZ_CP009795.1:1527113-1530737	5.8522	14.9766	1.35566	5e-05	0.000248091
AK34_1421		DNA-binding heavy metal response regulator	NZ_CP009795.1:1527113-1530737	9.13371	27.9065	1.61133	5e-05	0.000248091
AK34_1422		Transcriptional regulator, LysR family	NZ_CP009795.1:1530903-1531896	5.41111	16.7106	1.62676	5e-05	0.000248091
AK34_1423		FIG00455058: hypothetical protein	NZ_CP009795.1:1532401-1532614	6.38494	60.883	3.25329	5e-05	0.000248091
AK34_1424		FIG00453359: hypothetical protein	NZ_CP009795.1:1532820-1533258	1.3295	1.17802	-0.17452	0.7792	0.837807
AK34_1425		hypothetical protein	NZ_CP009795.1:1533268-1533460	0.6427	1.17013	0.864455	0.3996	0.508159
AK34_1426		ABC transporter, permease protein	NZ_CP009795.1:1533473-1535263	0.443412	0.397803	-0.156593	1	1
AK34_1427		ABC-type sugar transport systems, permease components	NZ_CP009795.1:1533473-1535263	0.404194	0.421578	0.0607516	1	1
AK34_1428		ABC-type nitrate/sulfonate/bicarbonate transport system, ATPase component	NZ_CP009795.1:1535306-1536386	0.64654	0.559818	-0.207782	1	1
AK34_1429		ABC transporter, substrate-binding protein	NZ_CP009795.1:1536435-1537602	0.799278	0.64407	-0.311478	1	1
AK34_1430		Glutathione S-transferase (EC 2.5.1.18)	NZ_CP009795.1:1538141-1538846	5.58678	7.98633	0.515515	0.04195	0.0839246
AK34_1431		Transcriptional regulator, MarR family	NZ_CP009795.1:1538950-1539484	2.64384	3.12775	0.242488	0.52775	0.628235
AK34_1432		Cyanate permease	NZ_CP009795.1:1539610-1540861	0.540582	0.393777	-0.457133	1	1
AK34_1433	cobM	Precorrin-4 C(11)-methyltransferase (EC 2.1.1.133)	NZ_CP009795.1:1540931-1541660	2.44445	1.72564	-0.502382	0.19765	0.29412
AK34_1434		Precorrin-6A reductase (EC 1.3.1.54)	NZ_CP009795.1:1541702-1544769	0.654817	1.34886	1.04258	0.1798	0.272627
AK34_1435	cbiD	Proposed precorrin-5* (C1)-methyltransferase @ Cobalt-precorrin-5B (C1)-methyltransferase (EC 2.1.1.195)	NZ_CP009795.1:1541702-1544769	1.8315	2.61634	0.514524	0.24595	0.348493
AK34_1436	cbiT	Precorrin-6Y C(5,15)-methyltransferase [decarboxylating] (EC 2.1.1.132)	NZ_CP009795.1:1541702-1544769	2.98393	3.30862	0.149017	0.64795	0.731712
AK34_1437	cobG	Precorrin-3B synthase	NZ_CP009795.1:1545229-1549710	2.81134	2.26074	-0.314462	0.45335	0.55941
AK34_1438		Precorrin-8X methylmutase (EC 5.4.99.61)	NZ_CP009795.1:1545229-1549710	3.02644	1.89239	-0.677411	0.35805	0.466851
AK34_1439	cobI	Precorrin-2 C(20)-methyltransferase (EC 2.1.1.130)	NZ_CP009795.1:1545229-1549710	2.49145	2.83512	0.186424	0.7392	0.806169
AK34_1440	cobJ	Proposed precorrin-4 hydrolase (analogous to cobalt-precorrin-5A hydrolase) / Precorrin-3B C(17)-methyltransferase (EC 2.1.1.131)	NZ_CP009795.1:1545229-1549710	4.52203	5.98215	0.403694	0.13705	0.219773
			NZ_CP009795.1:1549834-1550877	3.70537	5.28076	0.511128	0.2428	0.345069
AK34_1441		FIG00454242: hypothetical protein	NZ_CP009795.1:1549834-1550877	4.61206	3.20732	-0.524044	0.16915	0.25996
AK34_1442		EMG2 protein	NZ_CP009795.1:1550958-1551411	2.60387	1.28766	-1.01591	0.0691	0.126111
AK34_1443		ChlD component of cobalt chelatase involved in B12 biosynthesis	NZ_CP009795.1:1551509-1552118	1.49918	1.40456	-0.0940519	0.84615	0.889055
AK34_1444		ChlI component of cobalt chelatase involved in B12 biosynthesis	NZ_CP009795.1:1552186-1557081	2.83826	2.67229	-0.0869319	0.8712	0.907064
AK34_1445	cobN	Aerobic cobaltochelatase CobN subunit (EC 6.6.1.2)	NZ_CP009795.1:1552186-1557081	4.36914	4.72393	0.112639	0.57275	0.668163
AK34_1446	cobW	CobW GTPase involved in cobalt insertion for B12 biosynthesis	NZ_CP009795.1:1557087-1558161	7.71817	7.68036	-0.00708367	0.9708	0.978617
AK34_1447	hoxN	HoxN/HupN/NixA family cobalt transporter	NZ_CP009795.1:1558186-1559245	13.4086	13.0786	-0.035958	0.8552	0.895564
AK34_1448	cobA	Uroporphyrinogen-III methyltransferase (EC 2.1.1.107)	NZ_CP009795.1:1560249-1561373	6.77908	4.71223	-0.524681	0.05565	0.105516
AK34_1449		Cobalamin biosynthesis protein CobE	NZ_CP009795.1:1560249-1561373	2.11552	1.55768	-0.441614	0.5318	0.631871
AK34_1450	cobO	Cob(I)alamin adenosyltransferase (EC 2.5.1.17) @ Cob(I)alamin adenosyltransferase (EC 2.5.1.17), clustered with cobalamin synthesis	NZ_CP009795.1:1561416-1562019	6.55716	4.69199	-0.482871	0.0873	0.152309
AK34_1451		Cobyrinic acid a,c-diamide synthetase (EC 6.3.5.11)	NZ_CP009795.1:1562022-1563333	1.68487	1.13513	-0.569787	0.1149	0.190338
AK34_1452		Uncharacterized protein conserved in bacteria	NZ_CP009795.1:1563519-1565464	5.15972	2.34982	-1.13474	0.004	0.0118872
AK34_1453		Uncharacterized protein conserved in bacteria	NZ_CP009795.1:1563519-1565464	4.09142	2.65037	-0.626407	0.10975	0.183331
AK34_1454		Siderophore synthetase small component, acetyltransferase	NZ_CP009795.1:1565544-1567400	5.11333	2.83398	-0.85143	0.01005	0.0259425
AK34_1455		Pyoverdine synthetase PvdF, N5-hydroxyornithine formyltransferase	NZ_CP009795.1:1565544-1567400	4.17807	2.42676	-0.783809	0.04815	0.0937911
AK34_1456		Ferrichrome-iron receptor	NZ_CP009795.1:1567458-1569723	7.49971	4.44414	-0.75493	0.00015	0.000676388
AK34_1457		L-ornithine 5-monooxygenase (EC 1.13.12.-), PvdA of pyoverdin biosynthesis @ Siderophore biosynthesis protein, monooxygenase	NZ_CP009795.1:1569767-1571144	2.45044	1.74482	-0.489965	0.1038	0.175324
AK34_1458		Siderophore synthetase small component, acetyltransferase	NZ_CP009795.1:1571178-1577176	1.34697	1.36071	0.0146436	0.9862	0.988641
AK34_1459		Non-ribosomal peptide synthetase modules, pyoverdine @ Siderophore biosynthesis non-ribosomal peptide synthetase modules	NZ_CP009795.1:1571178-1577176	2.33057	1.56947	-0.570407	0.01035	0.0265987
AK34_1460	dltA	Non-ribosomal peptide synthetase modules, pyoverdine @ Siderophore biosynthesis non-ribosomal peptide synthetase modules	NZ_CP009795.1:1577197-1586893	1.28544	1.05013	-0.291692	0.1485	0.234591
AK34_1461		ABC-type siderophore export system, fused ATPase and permease components	NZ_CP009795.1:1587185-1588931	9.15848	17.7822	0.957255	5e-05	0.000248091
AK34_1462		ABC-type Fe3+-hydroxamate transport system, periplasmic component	NZ_CP009795.1:1589039-1594828	1.16854	1.07156	-0.124999	0.86425	0.901754
AK34_1463	fhuF	Ferric reductase (1.6.99.14)	NZ_CP009795.1:1589039-1594828	1.5494	1.26688	-0.290431	0.71185	0.784556
AK34_1464		ABC-type Fe3+-siderophore transport system, permease component	NZ_CP009795.1:1589039-1594828	2.59392	2.35103	-0.141841	0.6945	0.770976
AK34_1465		Ferrichrome transport ATP-binding protein FhuC (TC 3.A.1.14.3)	NZ_CP009795.1:1589039-1594828	4.61637	5.05778	0.131746	0.75395	0.818494
AK34_1466		SyrP-like protein	NZ_CP009795.1:1589039-1594828	2.43116	3.10225	0.35167	0.44475	0.551341
AK34_1467		Protein MbtH	NZ_CP009795.1:1594873-1595116	4.70225	6.37568	0.439228	0.2872	0.39265
AK34_1468		DNA-directed RNA polymerase specialized sigma subunit, sigma24-like	NZ_CP009795.1:1595265-1595922	1.53321	1.81227	0.24124	0.5855	0.679638
			NZ_CP009795.1:1596612-1596831	7.55142	2.88936	-1.386	0.0156	0.0372299
AK34_1471		RND efflux system, outer membrane lipoprotein	NZ_CP009795.1:1597458-1602065	1.73722	1.8284	0.0737942	0.881	0.914128
AK34_1472		RND efflux system, inner membrane transporter	NZ_CP009795.1:1597458-1602065	5.21344	2.61955	-0.992918	5e-05	0.000248091
AK34_1473		RND efflux system, membrane fusion protein	NZ_CP009795.1:1602080-1603283	4.21954	2.83557	-0.573446	0.03305	0.0690661
AK34_1474		Transcriptional regulator, AcrR family	NZ_CP009795.1:1603433-1604081	2.31565	1.07934	-1.10126	0.0378	0.0771031
AK34_1475		Membrane proteins related to metalloendopeptidases	NZ_CP009795.1:1604420-1605656	3.07353	5.28683	0.782506	0.00285	0.00893161
AK34_1476		ABC-type amino acid transport system, permease component	NZ_CP009795.1:1605811-1606537	8.95604	27.7074	1.62934	5e-05	0.000248091
AK34_1477		ABC-type amino acid transport system, permease component	NZ_CP009795.1:1606539-1607262	0.942066	0.919863	-0.0344094	1	1
AK34_1478		ABC-type amino acid transport/signal transduction systems, periplasmic component/domain	NZ_CP009795.1:1607401-1608217	1.22212	0.775452	-0.65628	0.22075	0.320423
AK34_1479		Alpha-ketoglutarate permease	NZ_CP009795.1:1608676-1609981	14.7125	11.6767	-0.333413	0.076	0.136253
AK34_1480		FIG004684: SpoVR-like protein	NZ_CP009795.1:1610224-1613166	6.98414	19.5713	1.48658	5e-05	0.000248091
AK34_1481		UPF0229 protein YeaH	NZ_CP009795.1:1610224-1613166	8.34448	19.5845	1.23081	5e-05	0.000248091
AK34_1482		Uncharacterized protein YeaG	NZ_CP009795.1:1613291-1615214	15.4341	38.1771	1.30659	5e-05	0.000248091
AK34_1483		Methyl-accepting chemotaxis protein	NZ_CP009795.1:1615756-1617547	3.03156	1.94031	-0.643774	0.01505	0.0361385
AK34_1484	rbsK	Ribokinase (EC 2.7.1.15)	NZ_CP009795.1:1617810-1619768	3.80301	3.44189	-0.143939	0.6853	0.763185
AK34_1485		Ribose operon repressor	NZ_CP009795.1:1617810-1619768	6.02412	5.48374	-0.135589	0.60775	0.698396
AK34_1486		Ribose ABC transport system, permease protein RbsC (TC 3.A.1.2.1)	NZ_CP009795.1:1619801-1622431	8.22729	5.07273	-0.697655	0.0144	0.0348445
AK34_1487	ccmA	Ribose ABC transport system, ATP-binding protein RbsA (TC 3.A.1.2.1)	NZ_CP009795.1:1619801-1622431	4.65613	2.59155	-0.845316	0.00935	0.0244057
AK34_1488		Ribose ABC transport system, periplasmic ribose-binding protein RbsB (TC 3.A.1.2.1)	NZ_CP009795.1:1622576-1623521	4.85553	4.0285	-0.269386	0.30415	0.411046
AK34_1489		Alkanesulfonate utilization operon LysR-family regulator CbI	NZ_CP009795.1:1623959-1624886	2.01524	2.60441	0.370007	0.2642	0.368027
AK34_1490	cysA	Sulfate and thiosulfate import ATP-binding protein CysA (EC 3.6.3.25)	NZ_CP009795.1:1624959-1626018	1.05118	1.01792	-0.0463798	1	1
AK34_1491	cysW	Sulfate transport system permease protein CysW	NZ_CP009795.1:1626031-1627869	1.22493	0.905161	-0.436452	0.42045	0.528492
AK34_1492	cysT	Sulfate transport system permease protein CysT	NZ_CP009795.1:1626031-1627869	1.21068	0.835636	-0.534872	0.35365	0.462528
AK34_1493		Sulfate and thiosulfate binding protein CysP	NZ_CP009795.1:1627994-1629032	4.10911	3.14666	-0.385006	0.1605	0.249533
AK34_1494	lexA	SOS-response repressor and protease LexA (EC 3.4.21.88)	NZ_CP009795.1:1629296-1629944	13.2328	9.466	-0.483297	0.03235	0.0678475
AK34_1495		FIG00453151: hypothetical protein	NZ_CP009795.1:1629969-1630305	9.45992	7.15879	-0.402113	0.17655	0.268864
AK34_1496		FIG00454323: hypothetical protein	NZ_CP009795.1:1630336-1631044	27.5096	40.3079	0.551125	0.0026	0.00825911
AK34_1497		Universal stress protein UspA and related nucleotide-binding proteins	NZ_CP009795.1:1631139-1631637	13.3603	10.4947	-0.348288	0.1406	0.224489
AK34_1498	nodI	Multidrug ABC transporter, ATP-binding protein	NZ_CP009795.1:1631991-1632906	11.2228	8.49088	-0.402452	0.0607	0.113265
AK34_1499		Multidrug ABC transporter, permease protein	NZ_CP009795.1:1632911-1633745	5.81468	6.89686	0.246241	0.3134	0.420776
AK34_1500		FIG00453423: hypothetical protein	NZ_CP009795.1:1633781-1634204	13.5417	8.19749	-0.724155	0.00745	0.0201697
AK34_1501		Transporter	NZ_CP009795.1:1634412-1636595	6.92135	4.51155	-0.61743	0.0353	0.0728256
AK34_1502	selU	Selenophosphate-dependent tRNA 2-selenouridine synthase	NZ_CP009795.1:1634412-1636595	5.26388	3.78974	-0.474028	0.13865	0.221908
AK34_1503		Transcriptional regulator, LysR family	NZ_CP009795.1:1636658-1637612	1.3478	0.800119	-0.752323	0.1243	0.202989
AK34_1504		N-acyl-L-amino acid amidohydrolase (EC 3.5.1.14)	NZ_CP009795.1:1637764-1639183	0.432968	0.148641	-1.54243	1	1
AK34_1505		Citrate-proton symporter	NZ_CP009795.1:1639218-1640505	0.866981	0.49647	-0.804294	1	1
AK34_1506		Tas protein, an NADP(H)-dependent aldo-keto reductase	NZ_CP009795.1:1640596-1641649	5.90398	5.03575	-0.229482	0.3307	0.438843
AK34_1507		FIG00454206: hypothetical protein	NZ_CP009795.1:1641772-1642216	1.69525	1.08473	-0.644169	0.30435	0.411255
AK34_1508		Transcriptional regulator, HxlR family	NZ_CP009795.1:1642388-1642871	3.14839	2.41819	-0.380687	0.35395	0.462832
AK34_1509	nuc	Endonuclease	NZ_CP009795.1:1643286-1643910	13.4389	3.64994	-1.88047	5e-05	0.000248091
AK34_1510		FIG00455486: hypothetical protein	NZ_CP009795.1:1644072-1644297	4.55153	1.01684	-2.16226	0.037	0.0757657
AK34_1511		Glyoxalase family protein	NZ_CP009795.1:1644538-1645012	1.562	0.305835	-2.35257	0.06465	0.119258
AK34_1512		Phosphatidylserine/phosphatidylglycerophosphate/cardiolipi n synthases and related enzymes	NZ_CP009795.1:1645658-1645967	2.62773	1.4408	-0.866944	0.17575	0.267855
AK34_1513		putative cytoplasmic protein	NZ_CP009795.1:1646123-1646867	1.56889	2.85347	0.862978	0.029	0.0620714
AK34_1514		FIG00456202: hypothetical protein	NZ_CP009795.1:1647709-1648174	3.2911	3.15747	-0.0598042	0.87455	0.909303
			NZ_CP009795.1:1649243-1649501	29.6047	21.8151	-0.440501	0.05855	0.10999
AK34_1518		Uncharacterized conserved protein	NZ_CP009795.1:1649771-1650467	14.0027	5.12521	-1.45002	5e-05	0.000248091
AK34_1519		hypothetical protein	NZ_CP009795.1:1650604-1650988	10.9327	5.26202	-1.05496	0.00135	0.00469079
AK34_1520		hypothetical protein	NZ_CP009795.1:1651062-1651500	6.9088	5.14973	-0.423939	0.16675	0.257009
AK34_1521		Homology to phage-tail assembly proteins	NZ_CP009795.1:1651512-1652661	0.962102	0.596304	-0.690141	1	1
AK34_1522		Lysozyme	NZ_CP009795.1:1651512-1652661	0.65428	0.446996	-0.549646	1	1
AK34_1523		hypothetical protein	NZ_CP009795.1:1651512-1652661	3.74842	1.29524	-1.53306	0.1594	0.248204
AK34_1524		hypothetical protein	NZ_CP009795.1:1652941-1653943	3.70461	3.78151	0.0296436	0.9122	0.937448
AK34_1525		Tail fiber	NZ_CP009795.1:1654171-1655164	1.74238	2.8755	0.722751	0.0335	0.0698407
AK34_1526		Phage protein	NZ_CP009795.1:1655227-1657424	0.418706	0.730378	0.802707	1	1
AK34_1527		Phage protein	NZ_CP009795.1:1655227-1657424	0.8601	1.08463	0.334627	0.4743	0.57903
AK34_1528		Phage protein	NZ_CP009795.1:1655227-1657424	0.537092	0.234838	-1.1935	1	1
			NZ_CP009795.1:1657428-1657905	0.807353	1.55126	0.942172	0.16695	0.257259
AK34_1530		Phage protein	NZ_CP009795.1:1657913-1658663	1.04336	1.00768	-0.0501989	1	1
AK34_1532		FIG00976129: hypothetical protein	NZ_CP009795.1:1658666-1662889	1.06417	1.5304	0.524181	0.5464	0.644923
AK34_1531		Phage protein	NZ_CP009795.1:1658666-1662889	0.990683	1.00611	0.0222979	1	1
AK34_1533		probable bacteriophage protein STY1063	NZ_CP009795.1:1658666-1662889	0.915599	0.179323	-2.35216	1	1
AK34_1534		Phage protein	NZ_CP009795.1:1658666-1662889	0.561149	0.533181	-0.0737575	1	1
AK34_1535		Phage protein	NZ_CP009795.1:1658666-1662889	0.586396	0.804828	0.456804	1	1
AK34_1536		Phage protein	NZ_CP009795.1:1663072-1663642	0.775041	0.668971	-0.21233	1	1
			NZ_CP009795.1:1663650-1664588	1.10045	1.5369	0.48193	0.52465	0.625446
AK34_1538		Phage protein	NZ_CP009795.1:1663650-1664588	1.02965	1.26658	0.298787	0.73825	0.805487
AK34_1539		Phage protein	NZ_CP009795.1:1664603-1666079	0.737527	1.29776	0.815255	0.04965	0.0961911
AK34_1540		Phage protein	NZ_CP009795.1:1666663-1667242	1.87948	4.26706	1.18291	0.00645	0.0178592
AK34_1542		Phage protein	NZ_CP009795.1:1667246-1667618	1.41305	1.57172	0.153531	0.80485	0.857849
AK34_1543		Phage protein	NZ_CP009795.1:1667679-1668162	2.17662	2.93881	0.433138	0.2981	0.404512
AK34_1544		Phage protein	NZ_CP009795.1:1668189-1668573	2.02518	3.30284	0.705653	0.1448	0.229917
AK34_1545		FIG00464455: hypothetical protein	NZ_CP009795.1:1668632-1670211	0.39152	1.03885	1.40783	1	1
AK34_1546		Phage protein	NZ_CP009795.1:1668632-1670211	0.334568	0.946889	1.50089	1	1
AK34_1547		FIG00643583: hypothetical protein	NZ_CP009795.1:1670278-1670785	0.452954	1.08003	1.25363	0.15135	0.23817
AK34_1548		FIG01070919: hypothetical protein	NZ_CP009795.1:1670794-1672246	0.458817	0.783573	0.77215	1	1
AK34_1549		hypothetical protein	NZ_CP009795.1:1672417-1672711	0.134413	0.282764	1.07293	1	1
AK34_1550		Phage protein	NZ_CP009795.1:1672712-1674931	0.45713	0.702497	0.619889	1	1
AK34_1551		Phage protein	NZ_CP009795.1:1672712-1674931	0.46429	0.556384	0.261052	1	1
AK34_1552		Phage terminase, large subunit	NZ_CP009795.1:1674951-1676935	0.558967	0.716227	0.357653	1	1
AK34_1553		Phage protein	NZ_CP009795.1:1674951-1676935	0.390668	0.755752	0.95197	1	1
AK34_1554		FIG00453766: hypothetical protein	NZ_CP009795.1:1676952-1677782	0.596259	0.564137	-0.0798953	1	1
AK34_1555		FIG00462308: hypothetical protein	NZ_CP009795.1:1676952-1677782	0.397658	0.9466	1.25123	1	1
AK34_1556		FIG00460407: hypothetical protein	NZ_CP009795.1:1677906-1678664	0.285644	0.563004	0.978925	1	1
AK34_1557		FIG00454774: hypothetical protein	NZ_CP009795.1:1677906-1678664	0.119749	0.0936866	-0.354104	1	1
AK34_1558		Holliday junction resolvase	NZ_CP009795.1:1678674-1679830	0.277823	0.262561	-0.0815105	1	1
AK34_1559		hypothetical protein	NZ_CP009795.1:1678674-1679830	0.321383	0.326414	0.0224071	1	1
			NZ_CP009795.1:1678674-1679830	0.342601	0	#NAME?	1	1
	gene_biotype=pseudogene		NZ_CP009795.1:1680034-1681943	0.585495	0.678237	0.212135	1	1
AK34_1561		Phage protein	NZ_CP009795.1:1680034-1681943	0.723015	0.484398	-0.577834	1	1
AK34_1562		FIG01218638: hypothetical protein	NZ_CP009795.1:1680034-1681943	0.0839008	0.250896	1.58033	1	1
			NZ_CP009795.1:1681996-1682644	3.24881	2.22654	-0.545106	0.1313	0.212148
AK34_1563		FIG00459311: hypothetical protein	NZ_CP009795.1:1682700-1682916	4.42188	3.49251	-0.340396	0.50855	0.61095
AK34_1564		FIG00463658: hypothetical protein	NZ_CP009795.1:1682918-1683293	3.04706	2.64192	-0.205827	0.6522	0.735203
AK34_1565		hypothetical protein	NZ_CP009795.1:1683459-1683840	9.32794	6.30425	-0.565234	0.06075	0.113335
AK34_1566		hypothetical protein	NZ_CP009795.1:1683990-1684236	5.72846	3.85138	-0.572771	0.20745	0.30534
AK34_1567		GP52 family protein	NZ_CP009795.1:1684322-1684709	25.9191	45.5813	0.814428	5e-05	0.000248091
AK34_1568		hypothetical protein	NZ_CP009795.1:1685716-1686133	0.379063	0.187827	-1.01303	1	1
AK34_1569		hypothetical protein	NZ_CP009795.1:1686256-1686961	0.553126	0.325495	-0.764972	1	1
partial=true	gene_biotype=pseudogene		NZ_CP009795.1:1686994-1687829	0.367753	0.223433	-0.718894	1	1
AK34_1571		Predicted xylanase/chitin deacetylase	NZ_CP009795.1:1686994-1687829	0.466326	0.375397	-0.312921	1	1
AK34_1572	a41	hypothetical protein	NZ_CP009795.1:1686994-1687829	0	0.484752	inf	1	1
AK34_1575		FIG00979045: hypothetical protein	NZ_CP009795.1:1688132-1688942	0.393056	0.312988	-0.328625	1	1
AK34_1576		FIG00464084: hypothetical protein	NZ_CP009795.1:1688956-1690156	0.302282	0.373871	0.306643	1	1
AK34_1577		hypothetical protein	NZ_CP009795.1:1690168-1692567	0.561422	0.646611	0.203812	1	1
AK34_1578		COG4230: Delta 1-pyrroline-5-carboxylate dehydrogenase	NZ_CP009795.1:1690168-1692567	0.325911	0.46991	0.527907	1	1
AK34_1579		hypothetical protein	NZ_CP009795.1:1692588-1694289	0.993707	1.50335	0.597291	0.0811	0.143501
AK34_1580		hypothetical protein	NZ_CP009795.1:1694294-1694938	0.506949	0.235085	-1.10866	1	1
AK34_1581		hypothetical protein	NZ_CP009795.1:1694294-1694938	0.671048	0.144459	-2.21576	1	1
AK34_1582		hypothetical protein	NZ_CP009795.1:1694939-1695422	0.214575	0.0540538	-1.98901	1	1
AK34_1583		hypothetical protein	NZ_CP009795.1:1695561-1695885	0.426884	0.424105	-0.00942429	1	1
AK34_1584		hypothetical protein	NZ_CP009795.1:1695917-1696742	0.553558	0.519657	-0.0911756	1	1
AK34_1585		C-5 cytosine-specific DNA methylase family protein	NZ_CP009795.1:1696971-1700012	0.63859	0.279947	-1.18973	1	1
AK34_1586		Putative DNA methyltransferase	NZ_CP009795.1:1696971-1700012	0.913101	0.486578	-0.908104	1	1
			NZ_CP009795.1:1700030-1700414	1.62617	1.5047	-0.111996	0.85785	0.897341
AK34_1588		FIG00461516: hypothetical protein	NZ_CP009795.1:1700821-1702138	2.03528	2.19522	0.109136	0.71195	0.784634
AK34_1589		hypothetical protein	NZ_CP009795.1:1702244-1702499	4.43272	3.24933	-0.44805	0.358	0.466808
AK34_1590		FIG00461614: hypothetical protein	NZ_CP009795.1:1702501-1702711	7.04068	14.4542	1.0377	0.0051	0.0146443
AK34_1591		Bacteriophage protein gp37	NZ_CP009795.1:1702746-1703667	3.49975	4.55197	0.379239	0.16675	0.257009
AK34_1592		hypothetical protein	NZ_CP009795.1:1703669-1704005	39.5084	72.59	0.877611	5e-05	0.000248091
AK34_1593		FIG01073677: hypothetical protein	NZ_CP009795.1:1704042-1705238	1.18627	0.362491	-1.71041	0.16885	0.259572
AK34_1594		Phage protein	NZ_CP009795.1:1704042-1705238	0.936993	0.116923	-3.00247	1	1
AK34_1596		Putative integrase	NZ_CP009795.1:1705373-1706468	6.31929	9.25416	0.550339	0.01215	0.030325
AK34_1597	gene_biotype=tRNA	tRNA-His	NZ_CP009795.1:1706555-1706631	4524.83	8926.88	0.980292	5e-05	0.000248091
AK34_1598	dusA	tRNA dihydrouridine synthase A	NZ_CP009795.1:1706690-1707677	15.0776	15.6142	0.0504493	0.7947	0.850151
AK34_1599		FIG00453493: hypothetical protein	NZ_CP009795.1:1707791-1708043	1.94983	6.1671	1.66125	0.01545	0.0369365
AK34_1600		ABC-type Fe3+ transport system, permease component	NZ_CP009795.1:1708108-1708306	3.55294	6.31528	0.829834	0.1031	0.174357
AK34_1601		Organosulfonate utilization protein SsuF	NZ_CP009795.1:1708443-1708659	0.71972	0.143132	-2.33009	1	1
AK34_1602		Alkanesulfonate ABC transporter ATP-binding protein SsuB	NZ_CP009795.1:1708714-1710483	0.311059	0.256928	-0.275825	1	1
AK34_1603		Alkanesulfonate ABC transporter permease protein SsuC	NZ_CP009795.1:1708714-1710483	0.373263	0.340568	-0.132252	1	1
AK34_1604	ssuD	Alkanesulfonate monooxygenase (EC 1.14.14.5)	NZ_CP009795.1:1710499-1711657	0.387936	0.177398	-1.12882	1	1
AK34_1605		FIG00453882: hypothetical protein	NZ_CP009795.1:1711996-1712425	4.86645	4.42818	-0.136154	0.6863	0.763955
AK34_1606		Enoyl-CoA hydratase (EC 4.2.1.17)	NZ_CP009795.1:1712516-1713665	4.76437	7.33688	0.622881	0.0072	0.0196135
AK34_1607		Ethidium bromide-methyl viologen resistance protein EmrE	NZ_CP009795.1:1713696-1714035	8.95501	10.8468	0.276507	0.3192	0.427008
AK34_1608		Uncharacterized conserved protein	NZ_CP009795.1:1714038-1714536	9.68918	15.8297	0.708188	0.0041	0.0121407
AK34_1609	gene_biotype=tRNA	tRNA-Met	NZ_CP009795.1:1714735-1714812	17350.2	27983.6	0.689629	0.0349	0.0721804
AK34_1610		ADP-ribose pyrophosphatase	NZ_CP009795.1:1714973-1715519	10.6686	8.54659	-0.319954	0.18825	0.282769
AK34_1611	aat	Leucyl/phenylalanyl-tRNA--protein transferase (EC 2.3.2.6)	NZ_CP009795.1:1715529-1716294	9.91417	11.3574	0.196071	0.36965	0.478728
AK34_1612		Arginyl-tRNA--protein transferase (EC 2.3.2.8)	NZ_CP009795.1:1716327-1717158	8.70192	15.0563	0.790965	0.00075	0.00282427
AK34_1613	pyrD	Dihydroorotate dehydrogenase (quinone) (EC 1.3.5.2)	NZ_CP009795.1:1717278-1718316	6.70258	6.64742	-0.011923	0.9552	0.968185
AK34_1614		Cystine-binding periplasmic protein precursor	NZ_CP009795.1:1718418-1719213	11.3684	10.075	-0.174258	0.41495	0.523217
pseudo=true	gene_biotype=pseudogene		NZ_CP009795.1:1719334-1720028	5.31596	4.72717	-0.169354	0.5359	0.63547
AK34_1616		Putative oxidoreductase	NZ_CP009795.1:1720086-1721073	5.13579	3.85359	-0.414382	0.1085	0.181654
AK34_1617		Transcriptional regulator, GntR family	NZ_CP009795.1:1721186-1721903	3.91419	3.79554	-0.0444078	0.87925	0.912764
AK34_1618	rpiA	Ribose 5-phosphate isomerase A (EC 5.3.1.6)	NZ_CP009795.1:1722184-1722877	8.74396	6.77036	-0.369055	0.1255	0.204447
AK34_1619		N-acetylmuramoyl-L-alanine amidase (EC 3.5.1.28) @ 1,6-anhydro-N-acetylmuramyl-L-alanine amidase	NZ_CP009795.1:1722968-1723826	3.47169	3.63544	0.0664908	0.82415	0.871949
AK34_1620		23S rRNA (guanosine(2251)-2'-O)-methyltransferase (EC 2.1.1.185)	NZ_CP009795.1:1723909-1724653	5.63616	10.7093	0.926075	0.0001	0.0004689
AK34_1621	rnr	3'-to-5' exoribonuclease RNase R	NZ_CP009795.1:1724794-1727254	15.2786	20.8279	0.447004	0.0132	0.0324413
AK34_1622	gene_biotype=tRNA	tRNA-Leu	NZ_CP009795.1:1727502-1727589	3264.77	8519.46	1.38378	5e-05	0.000248091
AK34_1623	gene_biotype=tRNA	tRNA-Leu	NZ_CP009795.1:1727876-1727963	3272.59	8613.61	1.39619	5e-05	0.000248091
AK34_1624		ABC-type nitrate/sulfonate/bicarbonate transport systems, periplasmic components	NZ_CP009795.1:1728191-1729181	3.42077	1.54621	-1.14559	0.0026	0.00825911
AK34_1625	gene_biotype=tRNA	tRNA-Leu	NZ_CP009795.1:1729307-1729394	3253.97	8545.81	1.39302	5e-05	0.000248091
AK34_1626		Transcriptional regulator/sugar kinase	NZ_CP009795.1:1729849-1732640	4.11992	0.43277	-3.25095	0.00045	0.00179199
AK34_1627		ABC-type sugar transport system, ATP-binding protein (EC 3.6.3.17)	NZ_CP009795.1:1729849-1732640	7.12311	0.720211	-3.30602	5e-05	0.000248091
AK34_1628		ABC-type sugar transport system, permease protein	NZ_CP009795.1:1732678-1733716	5.85749	0.626159	-3.22568	0.0001	0.0004689
AK34_1629		Ribose ABC transport system, periplasmic ribose-binding protein RbsB (TC 3.A.1.2.1)	NZ_CP009795.1:1733802-1734747	7.69713	0.975685	-2.97983	5e-05	0.000248091
AK34_1630		Fructokinase (EC 2.7.1.4)	NZ_CP009795.1:1734866-1735814	3.33519	0.680529	-2.29304	0.00075	0.00282427
AK34_1631		Sulfate permease and related transporters (MFS superfamily)	NZ_CP009795.1:1735836-1737546	1.14043	1.37289	0.267636	0.4125	0.520946
AK34_1632		FIG00454203: hypothetical protein	NZ_CP009795.1:1737569-1738196	2.17261	2.18715	0.00962366	0.9828	0.986306
AK34_1633		N-acetyltransferase, GCN5-family	NZ_CP009795.1:1738316-1738859	3.06826	3.20623	0.063456	0.8566	0.896652
AK34_1634		Permeases of the major facilitator superfamily	NZ_CP009795.1:1739138-1740359	1.45946	1.28519	-0.183461	0.6144	0.703549
AK34_1635			NZ_CP009795.1:1740575-1741403	0.70959	0.965855	0.444821	1	1
AK34_1636		Long-chain-fatty-acid--CoA ligase (EC 6.2.1.3)	NZ_CP009795.1:1741900-1743658	0.881541	1.22715	0.477217	0.177	0.269414
AK34_1637		Superfamily I DNA and RNA helicases	NZ_CP009795.1:1743687-1744602	2.24701	2.88485	0.360488	0.25725	0.360758
AK34_1638		Putative signal peptide protein	NZ_CP009795.1:1744629-1744914	1.07394	0.091607	-3.55131	0.1697	0.260614
AK34_1639	hfq	RNA-binding protein Hfq / domain of unknown function	NZ_CP009795.1:1745205-1745733	18.4072	26.1598	0.50708	0.0148	0.0356449
AK34_1640		putative lipoprotein	NZ_CP009795.1:1745841-1746552	8.40305	6.70235	-0.326246	0.18175	0.275018
AK34_1641		Response regulator containing CheY-like receiver, AAA-type ATPase, and DNA-binding domains	NZ_CP009795.1:1746606-1747998	1.85813	5.6948	1.61579	5e-05	0.000248091
			NZ_CP009795.1:1748105-1748660	4.72219	10.5756	1.16321	5e-05	0.000248091
AK34_1643		FIG00452862: hypothetical protein	NZ_CP009795.1:1750147-1750468	2.33671	5.0148	1.10171	0.02975	0.0633487
AK34_1644		Flp pilus assembly protein TadD, contains TPR repeats	NZ_CP009795.1:1750488-1751331	2.46458	5.70257	1.21027	0.00015	0.000676388
AK34_1645		Type II/IV secretion system protein TadC, associated with Flp pilus assembly	NZ_CP009795.1:1751349-1752351	2.26622	5.33935	1.23637	0.0002	0.000876224
AK34_1646		Flp pilus assembly protein TadB	NZ_CP009795.1:1752355-1754720	3.97994	7.3395	0.882934	0.0073	0.0198325
AK34_1647		Type II/IV secretion system ATP hydrolase TadA/VirB11/CpaF, TadA subfamily	NZ_CP009795.1:1752355-1754720	3.314	8.9466	1.43277	5e-05	0.000248091
AK34_1648		Type II/IV secretion system ATPase TadZ/CpaE, associated with Flp pilus assembly	NZ_CP009795.1:1754723-1755998	5.88973	11.2002	0.927255	5e-05	0.000248091
AK34_1649		Type II/IV secretion system secretin RcpA/CpaC, associated with Flp pilus assembly	NZ_CP009795.1:1756058-1757390	7.25346	17.6682	1.28442	5e-05	0.000248091
AK34_1650	cpaB	Flp pilus assembly protein RcpC/CpaB	NZ_CP009795.1:1757454-1758381	4.0727	6.66741	0.711141	0.00565	0.0159797
AK34_1651		Flp pilus assembly protein TadG	NZ_CP009795.1:1758492-1759430	7.07314	10.368	0.551717	0.0843	0.148117
AK34_1652		Probable prepilin peptidase transmembrane protein	NZ_CP009795.1:1758492-1759430	5.81754	12.2064	1.06916	0.0008	0.00298374
AK34_1653		Flp pilus assembly protein, pilin Flp	NZ_CP009795.1:1759533-1759758	23.1023	49.4796	1.0988	5e-05	0.000248091
AK34_1654		PE-PGRS family protein	NZ_CP009795.1:1760420-1761938	0.123531	0.171084	0.469823	1	1
AK34_1655		PE-PGRS family protein	NZ_CP009795.1:1761978-1763319	0.261325	0.210571	-0.311537	1	1
AK34_1656		Probable activation/secretion signal peptide protein	NZ_CP009795.1:1763459-1765145	0.447985	1.75389	1.96904	0.0007	0.00265467
AK34_1657		Uncharacterized protein conserved in bacteria	NZ_CP009795.1:1765324-1765786	1.26608	2.50431	0.98404	0.0795	0.141091
AK34_1658		Mobile element protein	NZ_CP009795.1:1765887-1766298	2.9906	4.66392	0.641107	0.0979	0.167252
AK34_1659		ATPase	NZ_CP009795.1:1766441-1767539	4.56024	7.25218	0.669307	0.00505	0.0145221
AK34_1660	lpdA	Dihydrolipoamide dehydrogenase of 2-oxoglutarate dehydrogenase (EC 1.8.1.4)	NZ_CP009795.1:1767637-1769068	37.1512	64.356	0.792664	5e-05	0.000248091
AK34_1661	sucB	Dihydrolipoamide succinyltransferase component (E2) of 2-oxoglutarate dehydrogenase complex (EC 2.3.1.61)	NZ_CP009795.1:1769151-1770429	20.8275	36.6195	0.814123	5e-05	0.000248091
AK34_1662	sucA	2-oxoglutarate dehydrogenase E1 component (EC 1.2.4.2)	NZ_CP009795.1:1770564-1773429	26.2353	39.7605	0.599828	0.00105	0.00377928
AK34_1663	typA	GTP-binding protein TypA/BipA	NZ_CP009795.1:1773747-1775574	18.5327	18.0096	-0.0413095	0.8183	0.867475
AK34_1664		Transcriptional regulator, MarR family	NZ_CP009795.1:1775920-1776415	7.86204	3.66981	-1.0992	0.00135	0.00469079
AK34_1665		Outer membrane component of tripartite multidrug resistance system	NZ_CP009795.1:1776499-1778002	5.58934	3.19708	-0.805924	0.0012	0.00424417
AK34_1666		Membrane fusion component of tripartite multidrug resistance system	NZ_CP009795.1:1778054-1779272	6.20423	3.94967	-0.65152	0.0069	0.0189323
AK34_1667	emrB	Inner membrane component of tripartite multidrug resistance system	NZ_CP009795.1:1779299-1780859	6.8326	4.71596	-0.534884	0.01515	0.0363371
AK34_1668	truB	tRNA pseudouridine synthase B (EC 5.4.99.25)	NZ_CP009795.1:1780946-1781879	3.35964	2.57514	-0.383652	0.20545	0.303148
AK34_1669	rbfA	Ribosome-binding factor A	NZ_CP009795.1:1781892-1782291	16.0895	13.6084	-0.241618	0.299	0.405351
AK34_1670	infB	Translation initiation factor 2	NZ_CP009795.1:1782404-1785314	18.0317	18.8976	0.0676697	0.71	0.783244
AK34_1671	nusA	Transcription termination protein NusA	NZ_CP009795.1:1785405-1787339	67.9639	60.0043	-0.179703	0.43435	0.541647
AK34_1672		Bacterial ribosome SSU maturation protein RimP	NZ_CP009795.1:1785405-1787339	64.0201	65.7756	0.039029	0.93145	0.951905
AK34_1673		Ribosomal large subunit pseudouridine synthase B (EC 5.4.99.22)	NZ_CP009795.1:1787795-1789466	10.7747	16.8535	0.645392	0.0006	0.00231435
AK34_1674	scpB	Segregation and condensation protein B	NZ_CP009795.1:1789526-1790573	44.9855	75.0603	0.738592	5e-05	0.000248091
AK34_1675		Aminotransferase, class I and II	NZ_CP009795.1:1790845-1792048	1.90369	2.88583	0.600188	0.04745	0.0926259
AK34_1676		LysR family transcriptional regulator YfeR	NZ_CP009795.1:1792111-1793014	3.40272	3.14766	-0.11241	0.6997	0.775141
AK34_1677		Mobile element protein	NZ_CP009795.1:1793447-1793849	5.39639	0.637493	-3.08152	0.0079	0.0211862
AK34_1678		FIG00453881: hypothetical protein	NZ_CP009795.1:1794059-1794311	4.2695	3.86057	-0.145255	0.7555	0.819785
AK34_1679		FIG00454649: hypothetical protein	NZ_CP009795.1:1794507-1794825	27.2487	45.7967	0.749054	0.00045	0.00179199
AK34_1680		Putative transmembrane lipoprotein	NZ_CP009795.1:1794983-1795700	15.7041	21.3541	0.443374	0.02605	0.056777
AK34_1681		FIG00453023: hypothetical protein	NZ_CP009795.1:1795919-1796195	60.5092	80.8404	0.417923	0.0238	0.0528136
AK34_1682		DNA-binding protein H-NS	NZ_CP009795.1:1796329-1796587	14.5293	16.1989	0.156935	0.55245	0.650039
AK34_1683		FIG00453297: hypothetical protein	NZ_CP009795.1:1796624-1796915	12.2552	11.0612	-0.147876	0.59475	0.687131
AK34_1684		putative lipoprotein	NZ_CP009795.1:1797440-1798652	19.703	16.6303	-0.244597	0.1792	0.271974
AK34_1685	gene_biotype=tRNA	tRNA-Pro	NZ_CP009795.1:1798792-1798869	56693.9	121243	1.09664	0.0241	0.0533492
AK34_1686		FIG00454129: hypothetical protein	NZ_CP009795.1:1799241-1801452	1.54484	1.23115	-0.327444	0.26485	0.368631
AK34_1687		Transcriptional regulator, MerR family	NZ_CP009795.1:1801530-1801944	12.0945	15.4951	0.357454	0.134	0.215795
AK34_1688	ihfA	Integration host factor alpha subunit	NZ_CP009795.1:1802005-1802392	19.0747	25.3852	0.412329	0.05935	0.111233
AK34_1689	pheT	Phenylalanyl-tRNA synthetase beta chain (EC 6.1.1.20)	NZ_CP009795.1:1802465-1804895	10.4474	11.3049	0.113802	0.5224	0.623662
AK34_1690	pheS	Phenylalanyl-tRNA synthetase alpha chain (EC 6.1.1.20)	NZ_CP009795.1:1804976-1805990	12.5956	13.8521	0.137186	0.4909	0.594298
AK34_1691	rplT	LSU ribosomal protein L20p	NZ_CP009795.1:1806219-1806579	41.1462	50.6355	0.299389	0.11205	0.186465
AK34_1692	rpmI	LSU ribosomal protein L35p	NZ_CP009795.1:1806609-1806807	44.5784	60.2383	0.434337	0.0368	0.0754128
AK34_1693	infC	Translation initiation factor 3	NZ_CP009795.1:1806993-1807464	184.57	189.55	0.0384072	0.8428	0.886389
AK34_1694	thrS	Threonyl-tRNA synthetase (EC 6.1.1.3)	NZ_CP009795.1:1807567-1809475	19.8323	13.1807	-0.589428	0.0012	0.00424417
AK34_1695	gene_biotype=tRNA	tRNA-Val	NZ_CP009795.1:1809746-1809823	15217.4	51535	1.75983	5e-05	0.000248091
AK34_1696		Inactive (p)ppGpp 3'-pyrophosphohydrolase domain / GTP pyrophosphokinase (EC 2.7.6.5), (p)ppGpp synthetase I	NZ_CP009795.1:1809919-1812154	5.90699	10.7478	0.863543	5e-05	0.000248091
AK34_1697		RidA/YER057c/UK114 superfamily, group 2, YoaB-like protein	NZ_CP009795.1:1812193-1812547	16.5372	23.975	0.535818	0.0172	0.0403775
AK34_1698		Putative hydrolase	NZ_CP009795.1:1812627-1813524	3.94832	6.8812	0.801422	0.00285	0.00893161
AK34_1700		Oxidoreductase (flavoprotein)	NZ_CP009795.1:1814221-1815415	11.7855	42.4664	1.84931	5e-05	0.000248091
AK34_1701		FIG00457144: hypothetical protein	NZ_CP009795.1:1815447-1815864	7.27461	40.1997	2.46624	5e-05	0.000248091
AK34_1702		Succinyl-CoA:3-ketoacid-coenzyme A transferase subunit B (EC 2.8.3.5)	NZ_CP009795.1:1815939-1816581	14.6747	33.217	1.17859	5e-05	0.000248091
AK34_1703		Succinyl-CoA:3-ketoacid-coenzyme A transferase subunit A (EC 2.8.3.5)	NZ_CP009795.1:1816582-1817287	13.6568	29.2351	1.09808	5e-05	0.000248091
AK34_1704		DNA-binding HTH domain-containing proteins	NZ_CP009795.1:1817507-1818053	21.353	15.2862	-0.482204	0.02165	0.0488571
AK34_1705		4-hydroxybenzoyl-CoA thioesterase	NZ_CP009795.1:1818150-1818582	9.0034	8.01398	-0.167951	0.5416	0.640476
AK34_1706		Gluconate 5-dehydrogenase (EC 1.1.1.69)	NZ_CP009795.1:1818614-1819391	11.9705	10.5533	-0.181792	0.4042	0.512766
AK34_1707		Electron transfer flavoprotein-ubiquinone oxidoreductase (EC 1.5.5.1)	NZ_CP009795.1:1819570-1821244	8.72483	7.83867	-0.154519	0.42975	0.53736
AK34_1708		Hypothetical protein Atu5398	NZ_CP009795.1:1821331-1822279	1.88998	0.595729	-1.66564	0.00875	0.0230936
AK34_1709		Permeases of the major facilitator superfamily	NZ_CP009795.1:1822319-1823639	0.819041	0.526739	-0.636846	1	1
AK34_1710	rbsK	Ribokinase (EC 2.7.1.15)	NZ_CP009795.1:1823698-1824625	0.625765	0.0637389	-3.29537	1	1
AK34_1711		Transcriptional regulator, LacI family	NZ_CP009795.1:1824866-1825934	6.07553	3.43782	-0.821515	0.00205	0.006733
AK34_1712	aroC	Chorismate synthase (EC 4.2.3.5)	NZ_CP009795.1:1826013-1827114	11.5624	11.0851	-0.0608092	0.7561	0.819947
AK34_1713		Lysophospholipid transporter LplT / 2-acylglycerophosphoethanolamine acyltransferase (EC 2.3.1.40) / Acyl-[acyl-carrier-protein] synthetase (EC 6.2.1.20)	NZ_CP009795.1:1827388-1829323	6.4369	7.66938	0.252744	0.1955	0.291445
AK34_1714		CBS domain protein	NZ_CP009795.1:1829465-1829927	34.6523	45.9192	0.406147	0.0289	0.0618816
AK34_1715		Predicted membrane protein	NZ_CP009795.1:1830086-1830404	4.38573	9.56468	1.1249	0.0032	0.00986534
AK34_1716	yihY	Inner membrane protein YihY, formerly thought to be RNase BN	NZ_CP009795.1:1830422-1831754	4.05635	5.68207	0.486235	0.03425	0.0711326
AK34_1717	wrbA	Flavoprotein WrbA	NZ_CP009795.1:1831884-1832885	6.67393	4.53543	-0.557299	0.071	0.128915
AK34_1718		Putative transmembrane protein	NZ_CP009795.1:1831884-1832885	4.57231	3.77789	-0.275341	0.54905	0.647323
AK34_1719		D-2-hydroxyglutarate dehydrogenase (EC 1.1.99.2)	NZ_CP009795.1:1832911-1834333	6.62318	9.80517	0.566019	0.0066	0.0182283
AK34_1720		Ser/Thr protein phosphatase family protein	NZ_CP009795.1:1834356-1835187	7.959	7.82127	-0.0251838	0.91045	0.936179
AK34_1722		Transcriptional regulator, LysR family	NZ_CP009795.1:1835527-1836469	4.64027	2.40831	-0.946186	0.0023	0.00742981
AK34_1723		Fusaric acid resistance protein FusA	NZ_CP009795.1:1836687-1838232	1.93931	1.9602	0.0154619	0.9626	0.972903
AK34_1724		Fusaric acid resistance protein FusB / Fusaric acid resistance protein FusC	NZ_CP009795.1:1838247-1840649	1.37068	0.864582	-0.664812	0.0419	0.0838553
AK34_1725		Fusaric acid resistance protein FusD	NZ_CP009795.1:1838247-1840649	1.69407	0.138085	-3.61686	0.233	0.334275
AK34_1726		Fusaric acid resistance protein FusE	NZ_CP009795.1:1840661-1841537	3.03436	1.36547	-1.152	0.0049	0.0141369
AK34_1727		Methyl-accepting chemotaxis protein	NZ_CP009795.1:1841552-1843226	2.0433	0.781448	-1.38668	0.0007	0.00265467
AK34_1728		Fosmidomycin resistance protein	NZ_CP009795.1:1843620-1844862	4.13897	5.10806	0.303504	0.1964	0.292515
AK34_1729	mtnN	5'-methylthioadenosine nucleosidase (EC 3.2.2.16) @ S-adenosylhomocysteine nucleosidase (EC 3.2.2.9)	NZ_CP009795.1:1844940-1848095	4.97867	6.04742	0.280559	0.5195	0.620825
AK34_1730		ATP-dependent DNA helicase UvrD/PcrA	NZ_CP009795.1:1844940-1848095	6.86996	7.18564	0.064814	0.7597	0.822576
AK34_1731	valS	Valyl-tRNA synthetase (EC 6.1.1.9)	NZ_CP009795.1:1848307-1851172	16.7179	14.9398	-0.162236	0.36115	0.470151
AK34_1732	galU	UTP--glucose-1-phosphate uridylyltransferase (EC 2.7.7.9)	NZ_CP009795.1:1851259-1852144	16.3331	15.8937	-0.0393393	0.83975	0.884374
AK34_1733		Probable lipoprotein transmembrane precursor	NZ_CP009795.1:1852207-1852822	7.93316	6.15104	-0.367066	0.15115	0.237951
AK34_1734		Signal transduction histidine kinase	NZ_CP009795.1:1852859-1855247	9.51932	13.9427	0.550576	0.0026	0.00825911
AK34_1735		Uncharacterized protein conserved in bacteria	NZ_CP009795.1:1855257-1857317	7.59792	10.0959	0.410099	0.1535	0.240776
AK34_1736		DNA-binding response regulator	NZ_CP009795.1:1855257-1857317	14.0629	24.8692	0.822461	0.00275	0.00866799
AK34_1737		ATP-dependent Zn proteases	NZ_CP009795.1:1857577-1857991	6.48626	7.48784	0.207163	0.47665	0.581171
AK34_1738		Molybdopterin biosynthesis MoeB protein	NZ_CP009795.1:1858212-1858440	6.30988	10.595	0.747703	0.0394	0.0797882
AK34_1739		Transcriptional regulator, LysR family	NZ_CP009795.1:1858558-1859494	1.48206	1.15243	-0.362928	0.38605	0.495127
AK34_1740	mmsA	Methylmalonate-semialdehyde dehydrogenase (EC 1.2.1.27)	NZ_CP009795.1:1859606-1861127	1.74417	4.16159	1.2546	0.0002	0.000876224
AK34_1741		Predicted transcriptional regulator of the myo-inositol catabolic operon	NZ_CP009795.1:1861184-1862072	2.55128	2.91918	0.194345	0.537	0.636415
AK34_1742		Myo-inositol 2-dehydrogenase (EC 1.1.1.18)	NZ_CP009795.1:1862356-1863529	62.5311	103.649	0.729063	0.0003	0.00125896
AK34_1743		Inosose dehydratase (EC 4.2.1.44)	NZ_CP009795.1:1863635-1864562	0.441977	0.539555	0.2878	1	1
AK34_1744		Myo-inositol 2-dehydrogenase 1 (EC 1.1.1.18)	NZ_CP009795.1:1864614-1865628	0.537883	0.977728	0.862141	1	1
AK34_1745		Glyceraldehyde-3-phosphate ketol-isomerase (EC 5.3.1.1)	NZ_CP009795.1:1865684-1866599	0.399288	0.250791	-0.670943	1	1
AK34_1746		Inositol transport system permease protein	NZ_CP009795.1:1866641-1867667	0.368081	0.40178	0.126383	1	1
AK34_1747		Inositol transport system ATP-binding protein	NZ_CP009795.1:1867694-1869251	0.895497	0.536138	-0.740084	1	1
AK34_1748		Inositol transport system sugar-binding protein	NZ_CP009795.1:1869319-1870246	1.45663	0.796743	-0.870451	0.07935	0.140907
AK34_1749	iolC	5-keto-2-deoxygluconokinase (EC 2.7.1.92) / uncharacterized domain	NZ_CP009795.1:1870549-1872505	0.546437	0.231827	-1.23701	1	1
AK34_1750	iolD	Epi-inositol hydrolase (EC 3.7.1.-)	NZ_CP009795.1:1872549-1874433	0.496479	0.334773	-0.568552	1	1
AK34_1751	iolE	Inosose dehydratase (EC 4.2.1.44)	NZ_CP009795.1:1874491-1875421	0.830593	1.0712	0.367021	1	1
AK34_1752	iolB	5-deoxy-glucuronate isomerase (EC 5.3.1.-)	NZ_CP009795.1:1875479-1876298	1.88906	2.11567	0.163445	0.6538	0.736637
AK34_1753		FIG00454841: hypothetical protein	NZ_CP009795.1:1876371-1876866	3.71374	8.26955	1.15494	0.00085	0.00314401
AK34_1754		3-oxoacyl-[acyl-carrier protein] reductase (EC 1.1.1.100)	NZ_CP009795.1:1876913-1877660	3.37271	6.3812	0.919919	0.0025	0.00798888
AK34_1755		Branched-chain amino acid transport ATP-binding protein LivF (TC 3.A.1.4.1)	NZ_CP009795.1:1877822-1881439	4.61167	2.05336	-1.1673	0.1163	0.192248
AK34_1756		Putative branched-chain amino acid ABC transporter, ATP-binding protein	NZ_CP009795.1:1877822-1881439	0.917902	0.873181	-0.0720583	1	1
AK34_1757		Branched-chain amino acid transport system permease protein LivM (TC 3.A.1.4.1)	NZ_CP009795.1:1877822-1881439	0.896356	1.64969	0.880054	0.14665	0.232368
AK34_1758		High-affinity branched-chain amino acid transport system permease protein LivH (TC 3.A.1.4.1)	NZ_CP009795.1:1877822-1881439	2.55467	3.77804	0.564501	0.1625	0.251953
AK34_1759		putative 4-hydroxybenzoyl-CoA thioesterase	NZ_CP009795.1:1881453-1881891	2.99776	6.26344	1.06307	0.0082	0.0218597
AK34_1760		Nudix hydrolase family protein	NZ_CP009795.1:1882039-1882576	3.52047	4.6814	0.411171	0.2153	0.31425
AK34_1761		Permeases of the major facilitator superfamily	NZ_CP009795.1:1882696-1883932	0.538998	0.23124	-1.22089	1	1
AK34_1762		Transcriptional regulator, LysR family	NZ_CP009795.1:1884056-1884971	3.27946	1.93725	-0.759444	0.02465	0.0543024
AK34_1763	alaS	Alanyl-tRNA synthetase (EC 6.1.1.7)	NZ_CP009795.1:1885171-1887799	18.4222	17.9927	-0.0340329	0.84855	0.89048
AK34_1765		hypothetical protein	NZ_CP009795.1:1888009-1888656	1.12218	0.728687	-0.622933	0.60695	0.697653
AK34_1766		hypothetical protein	NZ_CP009795.1:1888009-1888656	0.844365	0.549033	-0.620974	1	1
AK34_1767		FIG01212935: hypothetical protein	NZ_CP009795.1:1889027-1890248	5.8806	4.62085	-0.347806	0.13185	0.212847
AK34_1768		Uncharacterized protein PA0446	NZ_CP009795.1:1890281-1890818	5.13873	3.9048	-0.396163	0.2091	0.307272
AK34_1769		FIG00458963: hypothetical protein	NZ_CP009795.1:1890859-1891288	9.43483	7.13313	-0.40346	0.1408	0.224717
AK34_1770		hypothetical protein	NZ_CP009795.1:1891499-1892054	5.54975	4.04677	-0.455653	0.1353	0.217555
AK34_1772		Predicted esterase of the alpha/beta hydrolase fold	NZ_CP009795.1:1892207-1892417	11.225	5.02853	-1.1585	0.0082	0.0218597
AK34_1773	glnS	Glutaminyl-tRNA synthetase (EC 6.1.1.18)	NZ_CP009795.1:1892670-1894380	22.365	29.0517	0.377381	0.035	0.0723434
AK34_1774		NTP pyrophosphohydrolases including oxidative damage repair enzymes	NZ_CP009795.1:1894506-1894977	3.57924	3.69197	0.0447383	0.90055	0.928763
AK34_1775		Surface antigen	NZ_CP009795.1:1894988-1895375	6.61993	6.62371	0.000822791	0.9868	0.988902
AK34_1776		Cytochrome c peroxidase (EC 1.11.1.5)	NZ_CP009795.1:1895482-1896868	0.327616	0.395076	0.270122	1	1
AK34_1777	acpA	Acid phosphatase (EC 3.1.3.2)	NZ_CP009795.1:1897092-1898679	0.631442	0.666268	0.0774519	1	1
AK34_1778		FIG022068: Hypothetical protein	NZ_CP009795.1:1898764-1900180	0.404398	1.13005	1.48253	0.0156	0.0372299
AK34_1779		DUF1275 domain-containing protein	NZ_CP009795.1:1900233-1901843	0.102843	0.23494	1.19185	1	1
AK34_1780		FIG024738: Hypothetical protein	NZ_CP009795.1:1900233-1901843	0.535247	0.580026	0.115912	1	1
AK34_1781		FIG027115: Membrane protein	NZ_CP009795.1:1901862-1902321	0.521439	0.570297	0.129214	1	1
AK34_1782		Exoenzymes regulatory protein AepA precursor	NZ_CP009795.1:1902322-1904218	0.377524	0.283371	-0.413874	1	1
AK34_1783		FIG026426: Hypothetical protein	NZ_CP009795.1:1904237-1904405	1.16058	0.155405	-2.90074	0.19465	0.290495
AK34_1784		FIG022886: Transcriptional regulator, LysR family	NZ_CP009795.1:1904506-1905430	1.37583	1.29974	-0.0820734	0.84745	0.889873
AK34_1785		FIG002283: Isochorismatase family protein	NZ_CP009795.1:1905509-1906196	1.64533	0.895066	-0.878314	0.1096	0.183136
AK34_1786		FIG026426: Hypothetical protein	NZ_CP009795.1:1906469-1906730	0.822741	1.94796	1.24345	0.16465	0.254448
AK34_1787		Na+/H+ antiporter	NZ_CP009795.1:1906743-1908324	1.2191	1.3528	0.150133	0.65195	0.735043
AK34_1788		Predicted redox protein, regulator of disulfide bond formation	NZ_CP009795.1:1908375-1908768	1.24932	1.35136	0.113265	0.87715	0.911069
AK34_1789		Pirin-related protein	NZ_CP009795.1:1908799-1909684	1.57294	1.95634	0.314695	0.40585	0.514309
AK34_1790		FIG00453699: hypothetical protein	NZ_CP009795.1:1909733-1911475	2.22199	4.70336	1.08184	0.2204	0.320068
AK34_1791		FIG002337: predicted inner membrane protein	NZ_CP009795.1:1909733-1911475	4.47867	6.55117	0.54868	0.0205	0.0467138
AK34_1792	bcsA	Cellulose synthase catalytic subunit [UDP-forming] (EC 2.4.1.12)	NZ_CP009795.1:1911499-1917019	2.5118	4.47421	0.832908	0.00245	0.0078567
AK34_1793	yhjQ	Cellulose synthase, putative	NZ_CP009795.1:1911499-1917019	1.02581	2.52272	1.29821	0.0947	0.162825
AK34_1794		FIG00453154: hypothetical protein	NZ_CP009795.1:1911499-1917019	1.30482	4.26622	1.70911	0.1885	0.283098
AK34_1795	bcsE	FIG005274: hypothetical protein	NZ_CP009795.1:1911499-1917019	1.54583	3.00836	0.960597	0.01165	0.0292941
AK34_1796		Cellulose synthase operon protein C	NZ_CP009795.1:1917028-1922148	2.10721	3.80744	0.853484	0.0005	0.00197154
AK34_1797		Endoglucanase precursor (EC 3.2.1.4)	NZ_CP009795.1:1917028-1922148	3.21855	6.32309	0.97422	0.00585	0.0164448
AK34_1798		Cyclic di-GMP binding protein precursor	NZ_CP009795.1:1922151-1924464	3.11976	5.45956	0.807349	5e-05	0.000248091
			NZ_CP009795.1:1924949-1925165	3.2793	5.45505	0.734204	0.149	0.23515
AK34_1799		CDP-diacylglycerol--glycerol-3-phosphate 3-phosphatidyltransferase (EC 2.7.8.5)	NZ_CP009795.1:1925203-1925809	10.9184	15.2205	0.479257	0.0293	0.0625369
AK34_1800		Acyl-CoA:1-acyl-sn-glycerol-3-phosphate acyltransferase (EC 2.3.1.51)	NZ_CP009795.1:1926256-1926889	7.20108	5.70804	-0.335218	0.20655	0.30436
AK34_1801		Phosphatidate cytidylyltransferase (EC 2.7.7.41)	NZ_CP009795.1:1926924-1927854	11.2306	12.9542	0.205977	0.31385	0.421276
AK34_1802		Methyl-accepting chemotaxis protein	NZ_CP009795.1:1927941-1929771	2.71883	4.35545	0.679837	0.0037	0.0111277
AK34_1803		Small uncharacterized protein Bpro_4170	NZ_CP009795.1:1929922-1931592	0.458837	0.477848	0.0585717	1	1
AK34_1804		Protein of unknown function DUF1446	NZ_CP009795.1:1929922-1931592	0.528346	0.458036	-0.206022	1	1
AK34_1805		Citrate/H+ symporter of CitMHS family	NZ_CP009795.1:1931632-1932931	0.961428	1.21014	0.331919	0.39965	0.508175
AK34_1806		LysR family transcriptional regulator clustered with dicarboxylate transport	NZ_CP009795.1:1933030-1933927	2.17615	1.201	-0.857544	0.0406	0.0817211
AK34_1807		Outer membrane protein (porin)	NZ_CP009795.1:1934390-1935925	1.43021	1.16106	-0.300781	0.4497	0.555962
			NZ_CP009795.1:1934390-1935925	0.874848	1.44372	0.722686	0.43035	0.53779
AK34_1808		Soluble lytic murein transglycosylase and related regulatory proteins (some contain LysM/invasin domains)	NZ_CP009795.1:1936012-1937203	5.25057	4.56187	-0.202848	0.38745	0.496316
AK34_1809		FIG00454292: hypothetical protein	NZ_CP009795.1:1937305-1937635	3.11122	4.74062	0.607593	0.15795	0.246326
AK34_1810		Outer membrane protein V	NZ_CP009795.1:1937852-1938599	1.14986	0.531613	-1.113	0.0988	0.168484
AK34_1811		Response regulators consisting of a CheY-like receiver domain and a winged-helix DNA-binding domain	NZ_CP009795.1:1938845-1939571	2.58344	1.82551	-0.500999	0.18405	0.277744
AK34_1812		Signal transduction histidine kinase	NZ_CP009795.1:1939571-1940942	2.17102	1.90078	-0.191783	0.52085	0.622084
AK34_1813		Chemotaxis protein methyltransferase CheR (EC 2.1.1.80)	NZ_CP009795.1:1941506-1945166	5.03999	5.31449	0.0765088	0.67975	0.758552
AK34_1814		Channel-forming transporter/cytolysins activator of TpsB family	NZ_CP009795.1:1945374-1947111	5.20016	5.62492	0.113276	0.5905	0.683871
			NZ_CP009795.1:1947389-1947788	6.91511	8.76457	0.341932	0.2345	0.33595
AK34_1816		Putative large exoprotein involved in heme utilization or adhesion of ShlA/HecA/FhaA family	NZ_CP009795.1:1948198-1958338	9.12408	6.5735	-0.473017	0.01045	0.0268178
AK34_1817		PF00070 family, FAD-dependent NAD(P)-disulphide oxidoreductase	NZ_CP009795.1:1958876-1960241	0.509909	0.859688	0.753572	1	1
AK34_1818	cpo	Non-heme chloroperoxidase (EC 1.11.1.10)	NZ_CP009795.1:1960300-1961122	0.435392	0.717977	0.721622	1	1
AK34_1819		Bifunctional protein: zinc-containing alcohol dehydrogenase; quinone oxidoreductase ( NADPH:quinone reductase) (EC 1.1.1.-); Similar to arginate lyase	NZ_CP009795.1:1961157-1962165	0.487087	0.470301	-0.0505959	1	1
AK34_1820		Hydrolase, alpha/beta fold family	NZ_CP009795.1:1962201-1963056	0.329202	0.391335	0.249433	1	1
AK34_1821		FIG00457585: hypothetical protein	NZ_CP009795.1:1963099-1964862	0.562314	0.583036	0.052209	1	1
AK34_1822		Alcohol dehydrogenase (EC 1.1.1.1)	NZ_CP009795.1:1963099-1964862	0.424435	0.427188	0.00932808	1	1
AK34_1823		FIG00461063: hypothetical protein	NZ_CP009795.1:1964872-1965592	0.442188	0.514329	0.218032	1	1
AK34_1824		Hydrolase, alpha/beta fold family	NZ_CP009795.1:1965684-1966539	0.27993	0.449194	0.682269	1	1
AK34_1825		Transcriptional regulatory protein fixJ	NZ_CP009795.1:1966680-1967049	0.314207	0.459898	0.5496	1	1
AK34_1826		FIG00453817: hypothetical protein	NZ_CP009795.1:1967216-1967720	1.00894	2.5928	1.36167	0.02795	0.0601732
pseudo=true	gene_biotype=pseudogene		NZ_CP009795.1:1968149-1969410	2.24304	3.71366	0.727388	0.00975	0.0252949
AK34_1830		Nodulation protein	NZ_CP009795.1:1969490-1970141	2.46818	1.53874	-0.681703	0.11645	0.192438
			NZ_CP009795.1:1970214-1970694	2.33391	1.2281	-0.926322	0.09535	0.163634
AK34_1832		Transcriptional regulator containing an amidase domain and an AraC-type DNA-binding HTH domain	NZ_CP009795.1:1971043-1971997	6.55847	13.3679	1.02734	5e-05	0.000248091
AK34_1833		Transcriptional regulator, LysR family	NZ_CP009795.1:1972346-1973246	0.765078	0.938967	0.295467	1	1
AK34_1834		Oxidoreductase	NZ_CP009795.1:1973351-1974215	0.53116	0.777707	0.55008	1	1
AK34_1836		Putative oxidoreductase YdbC	NZ_CP009795.1:1974592-1975468	0.298754	0.746657	1.32149	1	1
AK34_1837		Transcriptional regulator, LysR family	NZ_CP009795.1:1975566-1976469	0.874832	1.12987	0.369082	0.45625	0.562226
AK34_1838		DNA-directed RNA polymerase specialized sigma subunit, sigma24-like	NZ_CP009795.1:1976802-1977357	0.992131	2.05743	1.05224	0.07195	0.130276
AK34_1839		FIG00456987: hypothetical protein	NZ_CP009795.1:1977369-1977678	1.81335	3.59977	0.989248	0.08475	0.148744
AK34_1840		Ferredoxin	NZ_CP009795.1:1977680-1977977	1.90294	4.48317	1.23629	0.03295	0.0689099
			NZ_CP009795.1:1978047-1978353	1.80676	2.08135	0.20411	0.7331	0.801374
			NZ_CP009795.1:1979624-1979894	1.47189	2.08913	0.505236	0.4618	0.567247
AK34_1843		8-amino-7-oxononanoate synthase (EC 2.3.1.47)	NZ_CP009795.1:1980552-1981821	3.31823	4.12283	0.313224	0.2145	0.313502
AK34_1844		Dehydrogenases (flavoproteins)	NZ_CP009795.1:1981845-1983075	3.2828	2.54766	-0.365754	0.18135	0.274489
AK34_1845		hypothetical protein	NZ_CP009795.1:1983321-1983720	7.99147	6.88943	-0.214077	0.4644	0.569774
AK34_1846	gene_biotype=tRNA	tRNA-Arg	NZ_CP009795.1:1983966-1984043	128.201	260.856	1.02484	5e-05	0.000248091
AK34_1847		Undecaprenyl-diphosphatase (EC 3.6.1.27)	NZ_CP009795.1:1984208-1985039	3.4665	2.29264	-0.596467	0.0742	0.133579
AK34_1848		Galactose mutarotase and related enzymes	NZ_CP009795.1:1985526-1986438	1.89959	3.04048	0.678615	0.0457	0.0898914
AK34_1849		Membrane proteins related to metalloendopeptidases	NZ_CP009795.1:1986557-1987259	7.33767	8.04785	0.133283	0.5751	0.67036
AK34_1850		Acetyl-CoA synthetase (EC 6.2.1.1)	NZ_CP009795.1:1987627-1989247	3.68547	2.46532	-0.580076	0.02135	0.0483079
AK34_1851		FIG00452399: hypothetical protein	NZ_CP009795.1:1989311-1989635	10.0324	9.82227	-0.0305319	0.91685	0.941057
AK34_1852		Na+-driven multidrug efflux pump	NZ_CP009795.1:1989645-1991028	6.11044	4.95242	-0.303142	0.17155	0.262864
AK34_1855		Putative hemolysin	NZ_CP009795.1:1991746-1992553	13.6958	34.5916	1.33669	5e-05	0.000248091
AK34_1856		Phosphohistidine phosphatase SixA	NZ_CP009795.1:1992702-1993164	3.35443	4.92384	0.553713	0.1186	0.195281
AK34_1857	gene_biotype=tRNA	tRNA-Pro	NZ_CP009795.1:1993325-1993402	21560	55964.6	1.37616	0.0002	0.000876224
AK34_1858	gene_biotype=pseudogene	FIG00466752: hypothetical protein	NZ_CP009795.1:1994732-1997405	5.4572	8.25719	0.59749	0.00215	0.00701165
AK34_1859		FIG00455249: hypothetical protein	NZ_CP009795.1:1998513-1998957	7.84737	8.94402	0.188714	0.49545	0.598479
AK34_1860		Exopolyphosphatase (EC 3.6.1.11)	NZ_CP009795.1:1999018-2000533	5.8598	7.49041	0.354193	0.0869	0.151737
AK34_1861	ppk1	Polyphosphate kinase (EC 2.7.4.1)	NZ_CP009795.1:2000811-2002875	5.59243	8.53918	0.610621	0.00185	0.00615464
AK34_1862	phoR	Phosphate regulon sensor protein PhoR (SphS) (EC 2.7.13.3)	NZ_CP009795.1:2002977-2004297	2.33144	3.68767	0.661487	0.01595	0.0379358
AK34_1863	phoB	Phosphate regulon transcriptional regulatory protein PhoB (SphR)	NZ_CP009795.1:2004354-2005056	3.87834	8.75153	1.1741	0.0003	0.00125896
AK34_1864	phoU	Phosphate transport system regulatory protein PhoU	NZ_CP009795.1:2005090-2005795	2.34893	5.07928	1.11262	0.00255	0.00812677
AK34_1865	pstB	Phosphate transport ATP-binding protein PstB (TC 3.A.1.7.1)	NZ_CP009795.1:2005813-2006662	3.24766	6.16808	0.925421	0.0018	0.00601248
AK34_1866	pstA	Phosphate transport system permease protein PstA (TC 3.A.1.7.1)	NZ_CP009795.1:2006677-2008554	2.3244	4.26369	0.875244	0.0139	0.0338507
AK34_1867	pstC	Phosphate transport system permease protein PstC (TC 3.A.1.7.1)	NZ_CP009795.1:2006677-2008554	2.67309	4.87894	0.86806	0.00765	0.0206293
AK34_1868	pstS	Phosphate ABC transporter, periplasmic phosphate-binding protein PstS (TC 3.A.1.7.1)	NZ_CP009795.1:2008648-2009683	10.4825	20.8664	0.9932	5e-05	0.000248091
AK34_1869	glmM	Phosphoglucosamine mutase (EC 5.4.2.10)	NZ_CP009795.1:2010134-2011490	3.19028	4.82505	0.59686	0.0155	0.0370431
AK34_1870	folP	Dihydropteroate synthase (EC 2.5.1.15)	NZ_CP009795.1:2011519-2012461	3.73359	5.60797	0.586916	0.02475	0.0544831
AK34_1871	hflB	Cell division protein FtsH (EC 3.4.24.-)	NZ_CP009795.1:2012489-2014388	39.2138	65.0808	0.73087	5e-05	0.000248091
AK34_1872		23S rRNA (uridine(2552)-2'-O)-methyltransferase (EC 2.1.1.166)	NZ_CP009795.1:2014551-2015214	32.0691	33.8726	0.0789372	0.6613	0.743067
AK34_1873		FIG004454: RNA binding protein	NZ_CP009795.1:2015408-2015936	19.854	11.1711	-0.829661	0.00035	0.00143978
AK34_1874		Putative transmembrane protein	NZ_CP009795.1:2015982-2016441	56.7175	35.9765	-0.656739	0.00035	0.00143978
AK34_1875	greA	Transcription elongation factor GreA	NZ_CP009795.1:2016455-2016932	32.3949	22.1555	-0.548101	0.0072	0.0196135
AK34_1876	carB	Carbamoyl-phosphate synthase large chain (EC 6.3.5.5)	NZ_CP009795.1:2017051-2020306	11.9147	11.6036	-0.0381703	0.8252	0.87262
AK34_1877		Leucine efflux protein	NZ_CP009795.1:2020356-2021016	6.88785	6.49887	-0.0838648	0.7431	0.809484
AK34_1878	carA	Carbamoyl-phosphate synthase small chain (EC 6.3.5.5)	NZ_CP009795.1:2021042-2022188	12.6523	11.88	-0.0908553	0.64035	0.725562
AK34_1879		Major facilitator family transporter	NZ_CP009795.1:2022568-2023786	4.68852	4.54535	-0.0447437	0.84825	0.890268
AK34_1880		Membrane-bound lytic murein transglycosylase D precursor (EC 3.2.1.-)	NZ_CP009795.1:2023966-2025559	23.9037	30.6084	0.35669	0.04435	0.0877864
AK34_1881	gloB	Hydroxyacylglutathione hydrolase (EC 3.1.2.6)	NZ_CP009795.1:2025710-2026517	7.66998	7.78316	0.0211329	0.92625	0.948103
AK34_1882		FIG005121: SAM-dependent methyltransferase (EC 2.1.1.-)	NZ_CP009795.1:2026535-2027788	10.1405	9.65589	-0.0706438	0.76825	0.829629
AK34_1883	rnhA	Ribonuclease HI (EC 3.1.26.4)	NZ_CP009795.1:2026535-2027788	5.49803	5.77647	0.0712725	0.8755	0.910082
AK34_1884	dnaQ	DNA polymerase III epsilon subunit (EC 2.7.7.7)	NZ_CP009795.1:2027826-2028561	6.39702	8.08288	0.337469	0.1654	0.255347
AK34_1885		Protein of unknown function UPF0060	NZ_CP009795.1:2028583-2028916	3.87582	5.19311	0.422096	0.26385	0.367708
AK34_1886		L-Proline/Glycine betaine transporter ProP	NZ_CP009795.1:2029421-2030909	29.7174	13.4949	-1.13889	5e-05	0.000248091
AK34_1887		FIG00453674: hypothetical protein	NZ_CP009795.1:2031033-2031231	5.89521	5.7254	-0.0421654	0.9259	0.947851
AK34_1888		Glutathione S-transferase, unnamed subgroup 2 (EC 2.5.1.18)	NZ_CP009795.1:2031843-2032473	3.20849	3.62718	0.176957	0.59085	0.684131
AK34_1890		Intracellular PHB depolymerase	NZ_CP009795.1:2032663-2034545	1.16532	1.20177	0.0444381	0.91735	0.941394
AK34_1889		Phosphoribosyl transferase domain protein	NZ_CP009795.1:2032663-2034545	1.51674	0.854727	-0.827436	0.23875	0.340768
AK34_1891		FIG00452994: hypothetical protein	NZ_CP009795.1:2034846-2035368	3.89517	1.88478	-1.04729	0.01905	0.0439938
AK34_1892	mdcH	Malonyl CoA-acyl carrier protein transacylase (EC 2.3.1.39)	NZ_CP009795.1:2035485-2039885	0.751203	0.703982	-0.0936645	1	1
AK34_1893	mdcB	Triphosphoribosyl-dephospho-CoA synthase (EC 2.4.2.52)	NZ_CP009795.1:2035485-2039885	0.687928	1.37879	1.00307	0.1058	0.177986
AK34_1894	mdcG	Phosphoribosyl-dephospho-CoA transferase (EC 2.7.7.-)	NZ_CP009795.1:2035485-2039885	0.999718	1.26935	0.344493	0.5865	0.680336
AK34_1895	mdcE	Malonate decarboxylase gamma subunit	NZ_CP009795.1:2035485-2039885	1.75713	1.99323	0.181884	0.75885	0.821852
AK34_1896	mdcD	Malonate decarboxylase beta subunit	NZ_CP009795.1:2035485-2039885	0.814736	0.981593	0.268793	1	1
AK34_1897	mdcC	Malonate decarboxylase delta subunit	NZ_CP009795.1:2035485-2039885	0.698716	2.38092	1.76874	0.1732	0.264782
AK34_1898	mdcA	Malonate decarboxylase alpha subunit	NZ_CP009795.1:2039895-2041542	1.44459	1.74077	0.269067	0.37955	0.489066
AK34_1899	madM	Malonate transporter, MadM subunit	NZ_CP009795.1:2041670-2042438	0.160675	0.225436	0.488576	1	1
AK34_1900	madL	Malonate transporter, MadL subunit	NZ_CP009795.1:2042449-2042845	0.392575	0.549988	0.486434	1	1
AK34_1901		Transcriptional regulator, LysR family	NZ_CP009795.1:2043174-2044023	2.01727	5.14195	1.34991	0.0003	0.00125896
AK34_1902		FIG00459622: hypothetical protein	NZ_CP009795.1:2044176-2044467	46.4238	105.314	1.18176	5e-05	0.000248091
AK34_1903		3-hydroxyacyl-CoA dehydrogenase (EC 1.1.1.35)	NZ_CP009795.1:2044512-2045838	35.8916	66.4283	0.888152	5e-05	0.000248091
			NZ_CP009795.1:2044512-2045838	5.2569	8.32057	0.66247	0.4235	0.531298
AK34_1904		FIG01219842: hypothetical protein	NZ_CP009795.1:2045952-2046243	7.49709	6.39829	-0.228643	0.488	0.591811
AK34_1905		Membrane protein TerC, possibly involved in tellurium resistance	NZ_CP009795.1:2046325-2047081	6.46096	1.63492	-1.98253	5e-05	0.000248091
AK34_1906		Transcriptional regulator, LysR family	NZ_CP009795.1:2047188-2048070	3.29057	2.55501	-0.365011	0.2324	0.333536
AK34_1907		DUF2242 domain-containing protein	NZ_CP009795.1:2048219-2049296	5.86414	5.13788	-0.190748	0.417	0.525268
AK34_1908	ydhP	Arabinose efflux permease	NZ_CP009795.1:2049906-2051112	0.4133	0.688188	0.735614	1	1
AK34_1909		Acetylpolyamine aminohydrolase	NZ_CP009795.1:2051230-2053551	1.25945	1.5655	0.313833	0.46055	0.566145
AK34_1910		Beta-ureidopropionase (EC 3.5.1.6)	NZ_CP009795.1:2051230-2053551	0.815062	1.34659	0.724331	0.1055	0.177601
AK34_1911		Putative Acetylpolyamine or polyamine transporter	NZ_CP009795.1:2053582-2054893	1.64563	1.92542	0.226531	0.4788	0.583324
AK34_1912		Transcriptional regulator, LysR family	NZ_CP009795.1:2055088-2056045	5.10941	2.60031	-0.974476	0.00145	0.00498935
AK34_1913		Cytosine/purine/uracil/thiamine/allantoin permease family protein	NZ_CP009795.1:2056133-2057564	6.7764	1.35777	-2.31927	5e-05	0.000248091
AK34_1916		Transcriptional regulators	NZ_CP009795.1:2061291-2062317	1.299	0.581246	-1.16018	0.03905	0.0792972
AK34_1917		ABC transporter, substrate-binding protein	NZ_CP009795.1:2062388-2063417	0.947409	0.165586	-2.51641	1	1
AK34_1918		ABC transporter, permease protein	NZ_CP009795.1:2063434-2064259	1.0321	0.307298	-1.74788	1	1
AK34_1919		ABC transporter, permease protein	NZ_CP009795.1:2064270-2065170	0.649923	0.563379	-0.206162	1	1
AK34_1920		ABC transporter, ATP-binding protein	NZ_CP009795.1:2065183-2066215	0.521276	0.466685	-0.159599	1	1
AK34_1921		3',5'-cyclic-nucleotide phosphodiesterase (EC 3.1.4.17)	NZ_CP009795.1:2066268-2067096	1.03107	0.810687	-0.346919	1	1
AK34_1922		Permeases of the major facilitator superfamily	NZ_CP009795.1:2067263-2068463	4.69175	4.21619	-0.154186	0.5166	0.618171
AK34_1923		Permease of the drug/metabolite transporter (DMT) superfamily	NZ_CP009795.1:2068526-2069735	11.4308	8.25991	-0.468731	0.0225	0.0504043
AK34_1924		Chitinase (EC 3.2.1.14)	NZ_CP009795.1:2070057-2071674	1.30193	1.96682	0.595208	0.05775	0.108772
AK34_1925		COG2041: Sulfite oxidase and related enzymes	NZ_CP009795.1:2072157-2072946	0.569366	1.11983	0.975846	0.12705	0.206504
AK34_1926		Thiosulfate reductase cytochrome B subunit (membrane anchoring protein)	NZ_CP009795.1:2072975-2073608	0.522398	0.542691	0.0549815	1	1
AK34_1927		FIG00453230: hypothetical protein	NZ_CP009795.1:2073694-2073952	0.478288	0.732327	0.614607	1	1
AK34_1928	thiC	Hydroxymethylpyrimidine phosphate synthase ThiC (EC 4.1.99.17)	NZ_CP009795.1:2074462-2076394	3.42471	2.10311	-0.703456	0.0068	0.0186955
AK34_1929		Osmotically inducible lipoprotein B precursor	NZ_CP009795.1:2076622-2076835	4.04309	2.80948	-0.525156	0.349	0.458027
AK34_1930		FIG00455819: hypothetical protein	NZ_CP009795.1:2077058-2077310	1.18499	0.346252	-1.77498	0.234	0.335374
AK34_1931		Permease of the drug/metabolite transporter (DMT) superfamily	NZ_CP009795.1:2077448-2078375	4.35019	7.00389	0.687078	0.00705	0.0192684
AK34_1932		EAL domain protein	NZ_CP009795.1:2078816-2080097	1.77468	1.84339	0.0548074	0.8638	0.901406
AK34_1933		Hypothetical protein YaeJ with similarity to translation release factor	NZ_CP009795.1:2080139-2090000	1.65112	3.45545	1.06542	0.3548	0.463743
AK34_1934	recD	Exodeoxyribonuclease V alpha chain (EC 3.1.11.5)	NZ_CP009795.1:2080139-2090000	1.84795	2.66616	0.528838	0.21825	0.317673
AK34_1935	recB	Exodeoxyribonuclease V beta chain (EC 3.1.11.5)	NZ_CP009795.1:2080139-2090000	3.16171	5.02004	0.666992	0.00775	0.0208516
AK34_1936	recC	Exodeoxyribonuclease V gamma chain (EC 3.1.11.5)	NZ_CP009795.1:2080139-2090000	2.07705	2.6807	0.368071	0.2971	0.403436
AK34_1937		putative membrane protein	NZ_CP009795.1:2090181-2092470	5.55917	5.98684	0.106926	0.5838	0.677953
AK34_1939		Ferric iron ABC transporter, iron-binding protein	NZ_CP009795.1:2093234-2095956	7.13471	6.63292	-0.10521	0.6858	0.763461
AK34_1940		Ferric iron ABC transporter, permease protein	NZ_CP009795.1:2093234-2095956	3.43978	3.47796	0.0159243	0.9602	0.971449
AK34_1941		Ferric iron ABC transporter, ATP-binding protein	NZ_CP009795.1:2095960-2096734	3.72419	3.91015	0.070295	0.81235	0.863448
AK34_1942		Transcriptional regulator, AsnC family	NZ_CP009795.1:2096839-2097310	5.07838	4.42568	-0.198468	0.53995	0.639245
AK34_1943		Rrf2-linked NADH-flavin reductase	NZ_CP009795.1:2097640-2098282	0.97266	0.602504	-0.690964	1	1
AK34_1944		Rrf2 family transcriptional regulator, group III	NZ_CP009795.1:2098415-2098871	8.46005	8.00654	-0.0794878	0.76875	0.829971
AK34_1945		hypothetical protein	NZ_CP009795.1:2098962-2099391	0.713456	1.56307	1.13149	0.1402	0.223956
AK34_1946		FIG00454450: hypothetical protein	NZ_CP009795.1:2099582-2099918	0.330642	0.852674	1.36672	1	1
AK34_1947		Ammonium transporter	NZ_CP009795.1:2100161-2101355	0.665678	0.536292	-0.311806	1	1
AK34_1948		Alkaline phosphatase (EC 3.1.3.1)	NZ_CP009795.1:2101593-2103549	0.764669	0.316126	-1.27433	1	1
AK34_1949		Transcriptional regulator, IclR family	NZ_CP009795.1:2104098-2104923	2.13606	2.42425	0.182586	0.59795	0.689835
AK34_1950		RND efflux system, membrane fusion protein	NZ_CP009795.1:2105189-2106563	2.32962	2.12465	-0.132872	0.64335	0.72796
AK34_1951		Cobalt-zinc-cadmium resistance protein CzcA; Cation efflux system protein CusA	NZ_CP009795.1:2106578-2109692	3.21709	3.4434	0.0980792	0.64105	0.725993
AK34_1952		Acriflavin resistance plasma membrane protein	NZ_CP009795.1:2109695-2113004	2.36211	2.97555	0.333082	0.12335	0.201643
AK34_1953		Lactoylglutathione lyase and related lyases	NZ_CP009795.1:2113171-2113555	3.74746	6.61999	0.820914	0.02815	0.0605131
AK34_1954		Transposase IS116/IS110/IS902	NZ_CP009795.1:2113836-2114967	4.75087	4.30878	-0.140911	0.5633	0.660045
AK34_1955		Maebl	NZ_CP009795.1:2115483-2116932	8.06328	9.44325	0.227916	0.2602	0.363811
AK34_1956		FIG00453278: hypothetical protein	NZ_CP009795.1:2117226-2117853	5.73061	6.49135	0.179831	0.5067	0.60921
AK34_1957		Alkyl hydroperoxide reductase subunit C-like protein	NZ_CP009795.1:2117908-2118457	4.89671	8.11317	0.728453	0.01295	0.0319362
AK34_1958		FOG: EAL domain	NZ_CP009795.1:2118640-2120473	13.1116	7.58077	-0.790429	5e-05	0.000248091
AK34_1959		Predicted signal transduction protein	NZ_CP009795.1:2120500-2122000	8.29739	5.09561	-0.703402	0.00095	0.00346644
AK34_1960		ABC transporter, substrate-binding protein	NZ_CP009795.1:2122099-2122894	17.5593	9.99809	-0.812513	0.0001	0.0004689
AK34_1961	astE	Succinylglutamate desuccinylase (EC 3.5.1.96)	NZ_CP009795.1:2123199-2125582	5.01368	4.677	-0.100285	0.76845	0.829812
AK34_1962	astB	Succinylarginine dihydrolase (EC 3.5.3.23)	NZ_CP009795.1:2123199-2125582	5.6132	6.54517	0.221607	0.40265	0.51118
AK34_1963	astD	Succinylglutamic semialdehyde dehydrogenase (EC 1.2.1.71)	NZ_CP009795.1:2125596-2127060	7.14542	6.15576	-0.215081	0.30565	0.412603
AK34_1964	astA	Arginine N-succinyltransferase, beta subunit (EC 2.3.1.109)	NZ_CP009795.1:2127067-2129178	4.42452	4.08358	-0.115684	0.70665	0.780843
AK34_1965	aruF	Arginine N-succinyltransferase, alpha subunit (EC 2.3.1.109)	NZ_CP009795.1:2127067-2129178	4.22686	5.52212	0.385635	0.1837	0.277293
AK34_1966	astC	Succinylornithine transaminase (EC 2.6.1.81)	NZ_CP009795.1:2129208-2130441	6.25695	7.4199	0.24594	0.2529	0.356122
			NZ_CP009795.1:2130634-2131764	3.41566	2.88639	-0.242899	0.47575	0.580281
AK34_1968		Mobile element protein	NZ_CP009795.1:2130634-2131764	5.93663	8.00256	0.430818	0.30435	0.411255
AK34_1971		Transposase InsC for insertion element IS2	NZ_CP009795.1:2135056-2136255	5.08379	6.43308	0.339605	0.42245	0.530273
AK34_1972		Mobile element protein	NZ_CP009795.1:2135056-2136255	3.32629	3.12907	-0.0881821	0.80585	0.858565
			NZ_CP009795.1:2136693-2136996	9.49729	11.995	0.336844	0.2425	0.344732
AK34_1974		Mobile element protein	NZ_CP009795.1:2136996-2137227	3.69738	2.50429	-0.562102	0.3344	0.442827
			NZ_CP009795.1:2137270-2137474	1.85123	1.46503	-0.337553	0.68145	0.759889
AK34_1976	argR	Arginine pathway regulatory protein ArgR, repressor of arg regulon	NZ_CP009795.1:2139793-2140834	13.0822	16.7875	0.359785	0.0632	0.117058
AK34_1977		Histidine ABC transporter, ATP-binding protein HisP (TC 3.A.1.3.1)	NZ_CP009795.1:2140856-2141651	11.2226	11.9478	0.0903331	0.6713	0.751673
AK34_1978		Histidine ABC transporter, permease protein HisM (TC 3.A.1.3.1)	NZ_CP009795.1:2141672-2143072	4.40369	4.4995	0.0310518	0.9399	0.957994
AK34_1979		Histidine ABC transporter, permease protein HisQ (TC 3.A.1.3.1)	NZ_CP009795.1:2141672-2143072	11.4289	8.92266	-0.357139	0.15625	0.244205
AK34_1980		putative lipoprotein	NZ_CP009795.1:2143346-2143904	5.28407	4.03732	-0.388253	0.21875	0.318248
AK34_1981		Predicted integral membrane protein	NZ_CP009795.1:2144012-2145931	1.87588	3.39553	0.856071	0.0233	0.0518686
AK34_1982		cellobiose phosphotransferase system celC	NZ_CP009795.1:2144012-2145931	3.53006	4.81632	0.44824	0.1456	0.231026
AK34_1983		Fe-S oxidoreductase	NZ_CP009795.1:2145934-2147356	8.38837	10.0835	0.265534	0.1814	0.27455
AK34_1984		Glycosyltransferases, probably involved in cell wall biogenesis	NZ_CP009795.1:2147516-2148692	5.01574	4.30749	-0.219615	0.3536	0.462507
AK34_1985		Luciferase-like monooxygenase (EC 1.14.-.-)	NZ_CP009795.1:2149322-2150321	2.12226	3.17047	0.579092	0.06545	0.120505
AK34_1986		Predicted hydrolases or acyltransferases (alpha/beta hydrolase superfamily)	NZ_CP009795.1:2150378-2151440	7.18544	7.71151	0.101937	0.64135	0.726212
AK34_1987		Pyridoxal kinase (EC 2.7.1.35)	NZ_CP009795.1:2151614-2152475	6.42688	5.15966	-0.316843	0.20015	0.296998
AK34_1988		Phospholipase C	NZ_CP009795.1:2152733-2154875	1.10258	0.954878	-0.207489	0.52925	0.629472
AK34_1989		ABC-type branched-chain amino acid transport systems, periplasmic component	NZ_CP009795.1:2155241-2156390	1.81081	1.53256	-0.240696	0.48095	0.585316
AK34_1990		Predicted D-glucarate or D-galactorate regulator, GntR family	NZ_CP009795.1:2156615-2157377	5.46389	7.21492	0.401056	0.11125	0.185383
AK34_1991	gudD	Glucarate dehydratase (EC 4.2.1.40)	NZ_CP009795.1:2157797-2159150	7.12462	1.74123	-2.0327	5e-05	0.000248091
AK34_1992		Predicted membrane protein	NZ_CP009795.1:2159302-2159767	9.06036	10.1639	0.165814	0.5153	0.61713
AK34_1993		FIG00453615: hypothetical protein	NZ_CP009795.1:2159804-2160608	8.74283	10.4066	0.251324	0.2536	0.356868
AK34_1994		Glycosyltransferase	NZ_CP009795.1:2160853-2161918	18.8027	16.7208	-0.169295	0.3586	0.467456
AK34_1995		ABC transporter, ATP-binding protein	NZ_CP009795.1:2162486-2164319	9.51659	8.90428	-0.0959459	0.61215	0.701797
AK34_1996	otsA	Alpha,alpha-trehalose-phosphate synthase [UDP-forming] (EC 2.4.1.15)	NZ_CP009795.1:2164527-2166656	16.1989	21.9851	0.440628	0.0263	0.057235
AK34_1997	otsB	Trehalose-6-phosphate phosphatase (EC 3.1.3.12)	NZ_CP009795.1:2164527-2166656	5.91289	8.33946	0.496091	0.2743	0.378982
AK34_1998		Cytochrome oxidase biogenesis protein Sco1/SenC/PrrC, thiol-disulfide reductase involved in Cu(I) insertion into CoxII Cu(A) center	NZ_CP009795.1:2166948-2167584	3.60905	2.66179	-0.439223	0.20605	0.303804
AK34_1999		Copper metallochaperone PCu(A)C, inserts Cu(I) into cytochrome oxidase subunit II	NZ_CP009795.1:2167592-2168033	5.79242	5.62726	-0.0417332	0.89045	0.921481
AK34_2000		Cytochrome c oxidase caa3-type assembly factor CtaG_BS (unrelated to Cox11-CtaG family)	NZ_CP009795.1:2168043-2168913	8.2407	6.33033	-0.380485	0.10115	0.171719
AK34_2001		N-acetyltransferase ElaA	NZ_CP009795.1:2168937-2169429	4.1789	4.81214	0.203557	0.531	0.631058
AK34_2002		Pirin-like protein YhhW, possibly qercetin 2,3-dioxygenase activity	NZ_CP009795.1:2169552-2170419	0.751629	0.813048	0.11332	1	1
AK34_2003		LysR-family transcriptional regulator STM0952	NZ_CP009795.1:2170528-2171446	1.69102	0.83299	-1.02153	0.03925	0.0795967
AK34_2004		Free methionine-(R)-sulfoxide reductase, contains GAF domain	NZ_CP009795.1:2171578-2172082	11.0569	19.9912	0.854417	0.0003	0.00125896
AK34_2005	map	Methionine aminopeptidase (EC 3.4.11.18)	NZ_CP009795.1:2172254-2173297	6.22635	3.88901	-0.678982	0.037	0.0757657
AK34_2006		FIG00457127: hypothetical protein	NZ_CP009795.1:2172254-2173297	7.98777	7.40971	-0.108377	0.8216	0.869959
AK34_2007		Transcriptional regulator	NZ_CP009795.1:2173443-2174067	1.44342	1.73634	0.266554	0.56555	0.661829
AK34_2008		N-acetyltransferase, GCN5-family	NZ_CP009795.1:2174105-2174654	2.49012	3.0986	0.315404	0.4146	0.522945
pseudo=true	gene_biotype=pseudogene		NZ_CP009795.1:2174835-2176115	8.38374	5.35415	-0.646935	0.00355	0.0107298
			NZ_CP009795.1:2176576-2176810	3.61812	4.75355	0.393766	0.41305	0.52152
			NZ_CP009795.1:2176827-2177475	5.46953	5.94276	0.119718	0.6575	0.73962
			NZ_CP009795.1:2177510-2178640	3.3531	2.81611	-0.251791	0.4856	0.589634
AK34_2013		Mobile element protein	NZ_CP009795.1:2177510-2178640	6.04678	5.27519	-0.196945	0.7145	0.786746
			NZ_CP009795.1:2179658-2179844	3.41136	6.6932	0.972348	0.0708	0.128612
AK34_2014		Mobile element protein	NZ_CP009795.1:2179855-2181115	5.46514	5.5171	0.0136528	0.9519	0.966024
			NZ_CP009795.1:2181199-2181388	0.822537	1.21778	0.566096	0.66435	0.745476
			NZ_CP009795.1:2181605-2182357	1.51223	0.899225	-0.749927	0.28665	0.392114
AK34_2016		Mobile element protein	NZ_CP009795.1:2181605-2182357	1.95722	0.497515	-1.976	0.0938	0.161542
AK34_2017		Mobile element protein	NZ_CP009795.1:2182386-2183949	5.34687	4.06999	-0.393672	0.07805	0.139106
AK34_2018		DNA polymerase III alpha subunit (EC 2.7.7.7)	NZ_CP009795.1:2183989-2184586	5.52775	5.51943	-0.0021719	0.98875	0.990238
			NZ_CP009795.1:2184618-2184888	1.29791	2.11204	0.702442	0.32305	0.43066
			NZ_CP009795.1:2185608-2185911	11.4462	45.259	1.98334	5e-05	0.000248091
AK34_2019		FIG00454349: hypothetical protein	NZ_CP009795.1:2186026-2190030	18.5065	33.6949	0.8645	0.00315	0.00973649
[truncated: 3,719 more rows]
